# Supplementary material for: The ZmCOP1s–ZmCOL3 Module Enhances Late Flowering, Grain Yield and Grain Quality in Maize
Source: Plant Biotechnol J. 2026 Mar 18;24(6):4415–32. doi: 10.1111/pbi.70643 (PMC13205590; doi:10.1111/pbi.70643)
Supplement: Supplementary file 2 — Table S1: Statistics of the sequencing reads and alignment results in RNA‐seq. Table S2: Differentially expressed genes (DEGs) in zmcop1a, zmcop1b and ZmCOL3‐OE. Table S3: Gene ontology (GO) enrichment analyses of DEGs in zmcop1a, zmcop1b and ZmCOL3‐OE. Table S4: Kyoto Encyclopedia of Genes and Genomes (KEGG) pathway analyses of DEGs in zmcop1a, zmcop1b and ZmCOL3‐OE. Table S5: Comparison of grain size and yield characteristics. Table S6: Primers used in this study. [file PBI-24-4415-s001.xlsx]

## Sheet: Table S1 
Table S1 Statistics of the sequencing reads and alignment results in RNA-seq
Sample	Repeat	Total Reads (Mb)	Q30 (%)	Clean Reads (Mb)	Total Mapped Reads (%)
B73	1	48.09	95.26	47.29	98.34
	2	48.05	95.27	47.16	98.15
	3	48.04	95.6	46.97	97.78
zmcop1a	1	47.97	95.61	47	97.98
	2	47.81	95.61	46.76	97.8
	3	47.67	95.56	46.71	98
zmcop1b	1	48.4	95.85	47.5	98.14
	2	48.03	95.38	46.93	97.71
	3	48.29	95.33	47.26	97.87

## Sheet: Table S2 
Table S2 Differentially expressed genes (DEGs) in zmcop1a, zmcop1b, and ZmCOL3-OE
Material	Gene ID	Log2Fold Change	P value	Regulation	gene_symbol	GO_id	GO_term	pathway	pathway_description		Material	Gene ID	Log2Fold Change	P value	Regulte direction	gene_symbol	GO_id	GO_term	pathway	pathway_description		Material	Gene ID	Log2Fold Change	P value	Regulte direction
zmcop1a	Zm00001d000002	-2.2821	0.00220533	Down	SSIIIA	GO:0009501,GO:0009507,GO:0033201,GO:0004373,GO:2001070,GO:0009011,GO:0010021,GO:0009960,GO:0019252	amyloplast|chloroplast|alpha-1,4-glucan synthase activity|glycogen (starch) synthase activity|starch binding|starch synthase activity|amylopectin biosynthetic process|endosperm development|starch biosynthetic process	zma00500	Starch and sucrose metabolism		zmcop1b	Zm00001d000001	1.37738	1.69106e-09	Up	co-2	GO:0009543,GO:0004097,GO:0046872,GO:0046148	chloroplast thylakoid lumen|catechol oxidase activity|metal ion binding|pigment biosynthetic process	zma00350,zma00950	Tyrosine metabolism|Isoquinoline alkaloid biosynthesis		ZmCOL3-OE	Zm00001d027707	1.74046	0	UP
	Zm00001d000011	-2.63554	0.00408649	Down	GLYI-11	GO:0005737,GO:0019863,GO:0004462,GO:0016151,GO:0019243,GO:0006970,GO:0006979,GO:0009651	cytoplasm|IgE binding|lactoylglutathione lyase activity|nickel cation binding|methylglyoxal catabolic process to D-lactate via S-lactoyl-glutathione|response to osmotic stress|response to oxidative stress|response to salt stress					Zm00001d000002	-1.73975	0.00668454	Down	SSIIIA	GO:0009501,GO:0009507,GO:0033201,GO:0004373,GO:2001070,GO:0009011,GO:0010021,GO:0009960,GO:0019252	amyloplast|chloroplast|alpha-1,4-glucan synthase activity|glycogen (starch) synthase activity|starch binding|starch synthase activity|amylopectin biosynthetic process|endosperm development|starch biosynthetic process	zma00500	Starch and sucrose metabolism			Zm00001d027723	-1.42393	0	Down
	Zm00001d000051	4.88705	0.00523853	Up								Zm00001d000179	-1.39733	2.09555e-06	Down	ERF034	GO:0005634,GO:0003700,GO:0000976,GO:0009873	nucleus|DNA-binding transcription factor activity|transcription cis-regulatory region binding|ethylene-activated signaling pathway					Zm00001d027757	-2.17342	0	Down
	Zm00001d000052	-1.34579	4.1754e-25	Down	CKB4	GO:0005737,GO:0005829,GO:0005634,GO:0005956,GO:0019887,GO:0004674,GO:0007623,GO:0048573,GO:0042753,GO:0080163	cytoplasm|cytosol|nucleus|protein kinase CK2 complex|protein kinase regulator activity|protein serine/threonine kinase activity|circadian rhythm|photoperiodism, flowering|positive regulation of circadian rhythm|regulation of protein serine/threonine phosphatase activity	zma03008,zma03083,zma04712	Ribosome biogenesis in eukaryotes|Polycomb repressive complex|Circadian rhythm - plant			Zm00001d000195	1.92381	0.000300331	Up	DTX16	GO:0016020,GO:0000325,GO:0009536,GO:0015297,GO:0022857,GO:0042910,GO:0009624,GO:1990961	membrane|plant-type vacuole|plastid|antiporter activity|transmembrane transporter activity|xenobiotic transmembrane transporter activity|response to nematode|xenobiotic detoxification by transmembrane export across the plasma membrane					Zm00001d027884	-1.31199	0	Down
	Zm00001d000179	-2.16318	1.55213e-09	Down	ERF034	GO:0005634,GO:0003700,GO:0000976,GO:0009873	nucleus|DNA-binding transcription factor activity|transcription cis-regulatory region binding|ethylene-activated signaling pathway					Zm00001d000272	1.44948	0.000129464	Up	psaA	GO:0009535,GO:0009522,GO:0051539,GO:0016168,GO:0009055,GO:0000287,GO:0015979	chloroplast thylakoid membrane|photosystem I|4 iron, 4 sulfur cluster binding|chlorophyll binding|electron transfer activity|magnesium ion binding|photosynthesis					Zm00001d028180	-3.54443	0	Down
	Zm00001d000272	1.74943	7.66095e-05	Up	psaA	GO:0009535,GO:0009522,GO:0051539,GO:0016168,GO:0009055,GO:0000287,GO:0015979	chloroplast thylakoid membrane|photosystem I|4 iron, 4 sulfur cluster binding|chlorophyll binding|electron transfer activity|magnesium ion binding|photosynthesis					Zm00001d000381	-1.97037	0.00159698	Down	PUB10	GO:0005737,GO:0005634,GO:0043621,GO:0004842,GO:0051865,GO:0031648,GO:0016567,GO:2000022	cytoplasm|nucleus|protein self-association|ubiquitin-protein transferase activity|protein autoubiquitination|protein destabilization|protein ubiquitination|regulation of jasmonic acid mediated signaling pathway					Zm00001d028399	-4.13026	0	Down
	Zm00001d000277	1.56049	0.00316397	Up	atpB	GO:0009535,GO:0005753,GO:0045261,GO:0005524,GO:0046933,GO:0046961,GO:0042776	chloroplast thylakoid membrane|mitochondrial proton-transporting ATP synthase complex|proton-transporting ATP synthase complex, catalytic core F(1)|ATP binding|proton-transporting ATP synthase activity, rotational mechanism|proton-transporting ATPase activity, rotational mechanism|proton motive force-driven mitochondrial ATP synthesis					Zm00001d001825	-1.02982	0.006184	Down	GB1	GO:0080008,GO:0005737,GO:0005783,GO:0005834,GO:0030159,GO:0050832,GO:0030968,GO:0010154,GO:0007186,GO:0009867,GO:0048527,GO:1905392,GO:0072593,GO:2000280,GO:0009723,GO:0009991,GO:0009845,GO:0010118	Cul4-RING E3 ubiquitin ligase complex|cytoplasm|endoplasmic reticulum|heterotrimeric G-protein complex|signaling receptor complex adaptor activity|defense response to fungus|endoplasmic reticulum unfolded protein response|fruit development|G protein-coupled receptor signaling pathway|jasmonic acid mediated signaling pathway|lateral root development|plant organ morphogenesis|reactive oxygen specie…					Zm00001d028548	4.41156	0	UP
	Zm00001d000282	2.75165	0.000996977	Up	psbB	GO:0009535,GO:0009523,GO:0016168,GO:0045156,GO:0009772	chloroplast thylakoid membrane|photosystem II|chlorophyll binding|electron transporter, transferring electrons within the cyclic electron transport pathway of photosynthesis activity|photosynthetic electron transport in photosystem II					Zm00001d001885	-7.65452	1.30123e-09	Down	Os04g0671100	GO:0009507,GO:0005737,GO:0005739,GO:0004017,GO:0005524,GO:0016310	chloroplast|cytoplasm|mitochondrion|adenylate kinase activity|ATP binding|phosphorylation	zma00230,zma00730	Purine metabolism|Thiamine metabolism			Zm00001d028616	3.07576	0	UP
	Zm00001d000291	1.01259	2.21701e-05	Up	RHL1	GO:0005634,GO:0003677,GO:0046983	nucleus|DNA binding|protein dimerization activity					Zm00001d001960	1.20874	0.00303552	Up	F3H-1	GO:0051213,GO:0031418,GO:0046872,GO:0045486,GO:0009813	dioxygenase activity|L-ascorbic acid binding|metal ion binding|naringenin 3-dioxygenase activity|flavonoid biosynthetic process	zma00941	Flavonoid biosynthesis			Zm00001d028630	-1.17136	0	Down
	Zm00001d000339	-1.42318	1.79335e-21	Down	ERF4	GO:0016604,GO:0005634,GO:0003700,GO:0000976,GO:0071456,GO:0009873,GO:0009864,GO:0045892,GO:0010105,GO:0009737,GO:0009723	nuclear body|nucleus|DNA-binding transcription factor activity|transcription cis-regulatory region binding|cellular response to hypoxia|ethylene-activated signaling pathway|induced systemic resistance, jasmonic acid mediated signaling pathway|negative regulation of DNA-templated transcription|negative regulation of ethylene-activated signaling pathway|response to abscisic acid|response to ethylene					Zm00001d002295	4.21149	1.31813e-06	Up	Os04g0617900	GO:0048046,GO:0030145	apoplast|manganese ion binding					Zm00001d028670	-1.79785	0	Down
	Zm00001d001774	-1.56369	7.1042e-28	Down	CAF1-11	GO:0030015,GO:0005634,GO:0000932,GO:0008408,GO:0046872,GO:0004535,GO:0003723,GO:0042742,GO:0043928,GO:0000289	CCR4-NOT core complex|nucleus|P-body|3'-5' exonuclease activity|metal ion binding|poly(A)-specific ribonuclease activity|RNA binding|defense response to bacterium|exonucleolytic catabolism of deadenylated mRNA|nuclear-transcribed mRNA poly(A) tail shortening					Zm00001d002342	1.54374	0.000171761	Up	QRT3	GO:0005576,GO:0004650,GO:0071555,GO:0008152,GO:0009556,GO:0010584	extracellular region|polygalacturonase activity|cell wall organization|metabolic process|microsporogenesis|pollen exine formation					Zm00001d028742	-1.68286	0	Down
	Zm00001d001820	3.08638	1.10895e-05	Up	PORA	GO:0009507,GO:0016630,GO:0015995,GO:0015979	chloroplast|protochlorophyllide reductase activity|chlorophyll biosynthetic process|photosynthesis	zma00860	Porphyrin metabolism			Zm00001d002410	-1.83034	3.66612e-06	Down	XTH24	GO:0048046,GO:0005737,GO:0005794,GO:0009505,GO:0005886,GO:0099503,GO:0004553,GO:0030247,GO:0016762,GO:0042546,GO:0009828,GO:0071669,GO:0010411	apoplast|cytoplasm|Golgi apparatus|plant-type cell wall|plasma membrane|secretory vesicle|hydrolase activity, hydrolyzing O-glycosyl compounds|polysaccharide binding|xyloglucan:xyloglucosyl transferase activity|cell wall biogenesis|plant-type cell wall loosening|plant-type cell wall organization or biogenesis|xyloglucan metabolic process					Zm00001d028750	-3.07825	0	Down
	Zm00001d001862	-1.00515	9.91519e-12	Down								Zm00001d002434	1.01663	0.000102343	Up	AOX1B	GO:0005743,GO:0005739,GO:0070469,GO:0009916,GO:0046872,GO:0106292,GO:0102721,GO:0010230	mitochondrial inner membrane|mitochondrion|respirasome|alternative oxidase activity|metal ion binding|superoxide-generating NADPH oxidase activity|ubiquinol:oxygen oxidoreductase activity|alternative respiration					Zm00001d028992	-1.87624	0	Down
	Zm00001d001907	-1.09013	3.10408e-17	Down	ERF3	GO:0005634,GO:0003677,GO:0003700,GO:0006952,GO:0009873	nucleus|DNA binding|DNA-binding transcription factor activity|defense response|ethylene-activated signaling pathway					Zm00001d002548	-1.46829	0.000201626	Down	EXPA10	GO:0005576,GO:0016020,GO:0009653,GO:0009664	extracellular region|membrane|anatomical structure morphogenesis|plant-type cell wall organization					Zm00001d029164	-3.25211	0	Down
	Zm00001d001924	-1.24198	0.00133534	Down	2ODD21	GO:0009507,GO:0051213,GO:0031418,GO:0046872	chloroplast|dioxygenase activity|L-ascorbic acid binding|metal ion binding					Zm00001d002564	1.85582	0.00031699	Up	DLO1	GO:0051213,GO:0046872,GO:0002229,GO:0010150,GO:0009617,GO:0009620,GO:0002239,GO:0009751,GO:0046244	dioxygenase activity|metal ion binding|defense response to oomycetes|leaf senescence|response to bacterium|response to fungus|response to oomycetes|response to salicylic acid|salicylic acid catabolic process					Zm00001d029443	-1.5768	0	Down
	Zm00001d001943	-1.2991	6.14778e-06	Down	CIN7	GO:0048046,GO:0004564,GO:0005975	apoplast|beta-fructofuranosidase activity|carbohydrate metabolic process					Zm00001d002592	1.70988	2.92567e-07	Up	ACS2	GO:0016829,GO:0030170,GO:0008483,GO:0006520,GO:0006952,GO:0009693	lyase activity|pyridoxal phosphate binding|transaminase activity|amino acid metabolic process|defense response|ethylene biosynthetic process	zma00270,zma04016	Cysteine and methionine metabolism|MAPK signaling pathway - plant			Zm00001d030623	-1.58515	0	Down
	Zm00001d001989	1.87896	0.00262092	Up								Zm00001d002799	-1.69732	1.25273e-06	Down	HOX22	GO:0005634,GO:0000981,GO:0043565	nucleus|DNA-binding transcription factor activity, RNA polymerase II-specific|sequence-specific DNA binding					Zm00001d030995	3.06548	0	UP
	Zm00001d002000	1.088	0.000722941	Up	LOX1.5	GO:0005737,GO:1990136,GO:0046872,GO:0016702,GO:0006633,GO:0034440,GO:0031408	cytoplasm|linoleate 9S-lipoxygenase activity|metal ion binding|oxidoreductase activity, acting on single donors with incorporation of molecular oxygen, incorporation of two atoms of oxygen|fatty acid biosynthetic process|lipid oxidation|oxylipin biosynthetic process	zma00591	Linoleic acid metabolism			Zm00001d002851	-1.27225	0.00162485	Down	GATL3	GO:0005794,GO:0000139,GO:0047262,GO:0071555,GO:0045489	Golgi apparatus|Golgi membrane|polygalacturonate 4-alpha-galacturonosyltransferase activity|cell wall organization|pectin biosynthetic process					Zm00001d031050	1.87872	0	UP
	Zm00001d002178	-1.22468	0.000804826	Down	B120	GO:0005886,GO:0005524,GO:0005516,GO:0030246,GO:0106310,GO:0004674,GO:0031625,GO:0045087,GO:0006468,GO:0048544	plasma membrane|ATP binding|calmodulin binding|carbohydrate binding|protein serine kinase activity|protein serine/threonine kinase activity|ubiquitin protein ligase binding|innate immune response|protein phosphorylation|recognition of pollen					Zm00001d002899	2.18467	0.00400271	Up	Sb03g046810	GO:0005576,GO:0009505,GO:0005509,GO:0020037,GO:0140825,GO:0004601,GO:0042744,GO:0006979	extracellular region|plant-type cell wall|calcium ion binding|heme binding|lactoperoxidase activity|peroxidase activity|hydrogen peroxide catabolic process|response to oxidative stress	zma00940	Phenylpropanoid biosynthesis			Zm00001d031532	1.62447	0	UP
	Zm00001d002191	-1.0907	0.00611366	Down	OCT4	GO:0009535,GO:0009705,GO:0005524,GO:0022857,GO:0042631,GO:0006811	chloroplast thylakoid membrane|plant-type vacuole membrane|ATP binding|transmembrane transporter activity|cellular response to water deprivation|ion transport					Zm00001d002905	-1.47769	0.000206892	Down	At1g49730	GO:0005886,GO:0005524,GO:0106310,GO:0004674,GO:0006468	plasma membrane|ATP binding|protein serine kinase activity|protein serine/threonine kinase activity|protein phosphorylation					Zm00001d032828	-1.64036	0	Down
	Zm00001d002198	-1.12936	7.77361e-26	Down	SD17	GO:0005634,GO:0005886,GO:0005524,GO:0030246,GO:0004672,GO:0106310,GO:0004674,GO:0031625,GO:0009738,GO:0071215,GO:0046777,GO:0006468,GO:0048544	nucleus|plasma membrane|ATP binding|carbohydrate binding|protein kinase activity|protein serine kinase activity|protein serine/threonine kinase activity|ubiquitin protein ligase binding|abscisic acid-activated signaling pathway|cellular response to abscisic acid stimulus|protein autophosphorylation|protein phosphorylation|recognition of pollen					Zm00001d002917	3.45616	4.23275e-09	Up								Zm00001d032933	-2.53731	0	Down
	Zm00001d002199	-1.67725	5.13004e-05	Down	SD17	GO:0005634,GO:0005886,GO:0005524,GO:0030246,GO:0004672,GO:0106310,GO:0004674,GO:0031625,GO:0009738,GO:0071215,GO:0046777,GO:0006468,GO:0048544	nucleus|plasma membrane|ATP binding|carbohydrate binding|protein kinase activity|protein serine kinase activity|protein serine/threonine kinase activity|ubiquitin protein ligase binding|abscisic acid-activated signaling pathway|cellular response to abscisic acid stimulus|protein autophosphorylation|protein phosphorylation|recognition of pollen					Zm00001d003181	-1.10933	0.000132301	Down	At3g07570	GO:0016020,GO:0046872	membrane|metal ion binding					Zm00001d033091	-1.74596	0	Down
	Zm00001d002364	-1.62602	5.79543e-48	Down	ERF3	GO:0005634,GO:0003677,GO:0003700,GO:0006952,GO:0009873	nucleus|DNA binding|DNA-binding transcription factor activity|defense response|ethylene-activated signaling pathway					Zm00001d003275	1.12629	2.39852e-17	Up	PCM	GO:0005737,GO:0004719	cytoplasm|protein-L-isoaspartate (D-aspartate) O-methyltransferase activity					Zm00001d033098	2.73757	0	UP
	Zm00001d002410	-2.07703	1.88448e-06	Down	XTH24	GO:0048046,GO:0005737,GO:0005794,GO:0009505,GO:0005886,GO:0099503,GO:0004553,GO:0030247,GO:0016762,GO:0042546,GO:0009828,GO:0071669,GO:0010411	apoplast|cytoplasm|Golgi apparatus|plant-type cell wall|plasma membrane|secretory vesicle|hydrolase activity, hydrolyzing O-glycosyl compounds|polysaccharide binding|xyloglucan:xyloglucosyl transferase activity|cell wall biogenesis|plant-type cell wall loosening|plant-type cell wall organization or biogenesis|xyloglucan metabolic process					Zm00001d003283	1.34927	9.98607e-07	Up	CYP71A9	GO:0016020,GO:0020037,GO:0005506,GO:0004497,GO:0016705	membrane|heme binding|iron ion binding|monooxygenase activity|oxidoreductase activity, acting on paired donors, with incorporation or reduction of molecular oxygen					Zm00001d033316	2.30733	0	UP
	Zm00001d002521	-1.15168	7.67509e-06	Down	FLZ1	GO:0005737,GO:0005634,GO:0019900,GO:0046872,GO:0019902,GO:0071456,GO:0009749,GO:1905582,GO:0042594,GO:0009744	cytoplasm|nucleus|kinase binding|metal ion binding|phosphatase binding|cellular response to hypoxia|response to glucose|response to mannose|response to starvation|response to sucrose					Zm00001d003364	4.94767	0.00083371	Up	PIK-1	GO:0043531,GO:0005524,GO:0042742,GO:0002758,GO:0009626	ADP binding|ATP binding|defense response to bacterium|innate immune response-activating signaling pathway|plant-type hypersensitive response					Zm00001d033344	1.48841	0	UP
	Zm00001d002546	-2.02168	0.00947732	Down		GO:0000786,GO:0005634,GO:0003677,GO:0046982,GO:0030527,GO:0006334	nucleosome|nucleus|DNA binding|protein heterodimerization activity|structural constituent of chromatin|nucleosome assembly					Zm00001d003552	3.05921	3.9017e-21	Up								Zm00001d033551	-1.81195	0	Down
	Zm00001d002564	1.81266	0.00422968	Up	DLO1	GO:0051213,GO:0046872,GO:0002229,GO:0010150,GO:0009617,GO:0009620,GO:0002239,GO:0009751,GO:0046244	dioxygenase activity|metal ion binding|defense response to oomycetes|leaf senescence|response to bacterium|response to fungus|response to oomycetes|response to salicylic acid|salicylic acid catabolic process					Zm00001d003553	1.9297	0.000480467	Up	SCL34	GO:0005634,GO:0003700,GO:0043565,GO:0006355	nucleus|DNA-binding transcription factor activity|sequence-specific DNA binding|regulation of DNA-templated transcription					Zm00001d033790	-1.47559	0	Down
	Zm00001d002610	-1.03327	9.01451e-07	Down	CYP704C1	GO:0016020,GO:0020037,GO:0005506,GO:0004497,GO:0016705	membrane|heme binding|iron ion binding|monooxygenase activity|oxidoreductase activity, acting on paired donors, with incorporation or reduction of molecular oxygen					Zm00001d004042	-1.65974	6.77291e-13	Down	CLKR27	GO:0009507,GO:0004316,GO:0051287,GO:0006633	chloroplast|3-oxoacyl-[acyl-carrier-protein] reductase (NADPH) activity|NAD binding|fatty acid biosynthetic process					Zm00001d033797	-2.55196	0	Down
	Zm00001d002618	-2.72522	3.47677e-12	Down	DREB1E	GO:0005634,GO:0003677,GO:0003700	nucleus|DNA binding|DNA-binding transcription factor activity					Zm00001d004102	1.12864	0.000431491	Up	RR29	GO:0005634,GO:0003677,GO:0009736,GO:0000160	nucleus|DNA binding|cytokinin-activated signaling pathway|phosphorelay signal transduction system					Zm00001d033980	-3.7655	0	Down
	Zm00001d002626	-1.58579	0.000480559	Down	CYP87A3	GO:0030659,GO:0020037,GO:0005506,GO:0004497,GO:0016491,GO:0016705,GO:0016132,GO:0010268,GO:0016125	cytoplasmic vesicle membrane|heme binding|iron ion binding|monooxygenase activity|oxidoreductase activity|oxidoreductase activity, acting on paired donors, with incorporation or reduction of molecular oxygen|brassinosteroid biosynthetic process|brassinosteroid homeostasis|sterol metabolic process					Zm00001d004332	7.85919	3.21587e-10	Up								Zm00001d034017	4.86993	0	UP
	Zm00001d002679	-1.34964	1.51196e-13	Down	MSL8	GO:0012505,GO:0005886,GO:0008381,GO:0006820	endomembrane system|plasma membrane|mechanosensitive ion channel activity|anion transport					Zm00001d004524	1.20496	7.23545e-05	Up								Zm00001d048593	-1.54813	0	Down
	Zm00001d002755	-2.40021	1.51519e-05	Down	MOCS3	GO:0005737,GO:0005829,GO:0005524,GO:0046872,GO:0061605,GO:0061604,GO:0016779,GO:0004792,GO:0042292,GO:0006777,GO:0002143	cytoplasm|cytosol|ATP binding|metal ion binding|molybdopterin-synthase adenylyltransferase activity|molybdopterin-synthase sulfurtransferase activity|nucleotidyltransferase activity|thiosulfate sulfurtransferase activity|URM1 activating enzyme activity|Mo-molybdopterin cofactor biosynthetic process|tRNA wobble position uridine thiolation	zma04122	Sulfur relay system			Zm00001d004587	1.23361	0.000715667	Up	Os04g0669600	GO:0005737,GO:0008474,GO:0006631,GO:0002084	cytoplasm|palmitoyl-(protein) hydrolase activity|fatty acid metabolic process|protein depalmitoylation					Zm00001d048635	-2.46962	0	Down
	Zm00001d002757	-2.08701	0.00070358	Down	TMKL1	GO:0005886,GO:0009506,GO:0005524,GO:0004672,GO:0006468	plasma membrane|plasmodesma|ATP binding|protein kinase activity|protein phosphorylation					Zm00001d004867	-3.53465	4.12107e-67	Down								Zm00001d048693	-1.98267	0	Down
	Zm00001d002799	-2.39466	4.44945e-08	Down	HOX22	GO:0005634,GO:0000981,GO:0043565	nucleus|DNA-binding transcription factor activity, RNA polymerase II-specific|sequence-specific DNA binding					Zm00001d004921	3.2054	3.29117e-08	Up	OMT3	GO:0102990,GO:0008171,GO:0046983,GO:0008757,GO:0019438,GO:0032259	5-n-alk(en)ylresorcinol O-methyltransferase activity|O-methyltransferase activity|protein dimerization activity|S-adenosylmethionine-dependent methyltransferase activity|aromatic compound biosynthetic process|methylation					Zm00001d048962	-1.71918	0	Down
	Zm00001d002851	-1.23027	0.00258828	Down	GATL3	GO:0005794,GO:0000139,GO:0047262,GO:0071555,GO:0045489	Golgi apparatus|Golgi membrane|polygalacturonate 4-alpha-galacturonosyltransferase activity|cell wall organization|pectin biosynthetic process					Zm00001d005040	-2.47837	1.10849e-05	Down	LIMYB	GO:0005634	nucleus					Zm00001d049046	-1.81812	0	Down
	Zm00001d002893	-1.10333	0.00163609	Down	At1g25270	GO:0005886,GO:0022857	plasma membrane|transmembrane transporter activity					Zm00001d005394	-1.23097	1.91408e-07	Down								Zm00001d049449	2.43971	0	UP
	Zm00001d002898	4.05939	0.00785382	Up	Sb03g046810	GO:0005576,GO:0009505,GO:0005509,GO:0020037,GO:0140825,GO:0004601,GO:0042744,GO:0006979	extracellular region|plant-type cell wall|calcium ion binding|heme binding|lactoperoxidase activity|peroxidase activity|hydrogen peroxide catabolic process|response to oxidative stress	zma00940	Phenylpropanoid biosynthesis			Zm00001d005679	-7.13052	5.14401e-08	Down	Tm-1	GO:0005524,GO:0003824,GO:0042803,GO:0051607,GO:0044830	ATP binding|catalytic activity|protein homodimerization activity|defense response to virus|modulation by host of viral RNA genome replication					Zm00001d049543	-4.16413	0	Down
	Zm00001d002901	-1.14576	0.000966688	Down	Sb03g046810	GO:0005576,GO:0009505,GO:0005509,GO:0020037,GO:0140825,GO:0004601,GO:0042744,GO:0006979	extracellular region|plant-type cell wall|calcium ion binding|heme binding|lactoperoxidase activity|peroxidase activity|hydrogen peroxide catabolic process|response to oxidative stress					Zm00001d005743	2.17043	2.57314e-18	Up								Zm00001d049883	-1.72332	0	Down
	Zm00001d002940	-1.45418	1.25252e-11	Down	FAB1D	GO:0010008,GO:0000285,GO:0005524,GO:0046854,GO:0016310	endosome membrane|1-phosphatidylinositol-3-phosphate 5-kinase activity|ATP binding|phosphatidylinositol phosphate biosynthetic process|phosphorylation					Zm00001d005748	-2.30477	2.94415e-13	Down	CIPK16	GO:0005524,GO:0106310,GO:0004674,GO:0006468,GO:0007165	ATP binding|protein serine kinase activity|protein serine/threonine kinase activity|protein phosphorylation|signal transduction					Zm00001d049957	-2.91456	0	Down
	Zm00001d002951	1.14286	9.29258e-12	Up	Os04g0692600			zma00860	Porphyrin metabolism			Zm00001d005822	-4.70103	0.00161659	Down	CYP92C6	GO:0016020,GO:0097007,GO:0020037,GO:0005506,GO:0010333,GO:0080027,GO:0016114	membrane|4,8,12-trimethyltrideca-1,3,7,11-tetraene synthase activity|heme binding|iron ion binding|terpene synthase activity|response to herbivore|terpenoid biosynthetic process					Zm00001d050266	-1.66081	0	Down
	Zm00001d002974	-1.07841	5.64801e-17	Down	YSL13	GO:0016020,GO:0035673	membrane|oligopeptide transmembrane transporter activity					Zm00001d005851	-1.16808	1.41091e-05	Down								Zm00001d050428	-1.51526	0	Down
	Zm00001d002984	-1.45513	0.000853772	Down	UGT73C6	GO:0005783,GO:0080043,GO:0080046,GO:0080044,GO:0035251,GO:0051555	endoplasmic reticulum|quercetin 3-O-glucosyltransferase activity|quercetin 4'-O-glucosyltransferase activity|quercetin 7-O-glucosyltransferase activity|UDP-glucosyltransferase activity|flavonol biosynthetic process					Zm00001d005945	-1.75511	3.25672e-05	Down								Zm00001d052011	-3.10211	0	Down
	Zm00001d003086	1.43467	3.56977e-12	Up	At1g06690	GO:0009507,GO:0009941,GO:0009535,GO:0005737,GO:0005576,GO:0010287,GO:0004033	chloroplast|chloroplast envelope|chloroplast thylakoid membrane|cytoplasm|extracellular region|plastoglobule|aldo-keto reductase (NADP) activity					Zm00001d006142	-1.77582	1.40471e-05	Down	At5g02620	GO:0005783,GO:0005886,GO:0008157,GO:0019888,GO:0035304	endoplasmic reticulum|plasma membrane|protein phosphatase 1 binding|protein phosphatase regulator activity|regulation of protein dephosphorylation					Zm00001d052810	4.41536	0	UP
	Zm00001d003088	2.02416	7.58961e-06	Up	LPA1	GO:0009507,GO:0009535,GO:0005576,GO:0010270	chloroplast|chloroplast thylakoid membrane|extracellular region|photosystem II oxygen evolving complex assembly					Zm00001d006148	-1.32602	0.00835936	Down								Zm00001d053015	-1.8262	0	Down
	Zm00001d003091	-1.14488	2.05061e-10	Down	STLP3	GO:0000139,GO:0008373,GO:0006486	Golgi membrane|sialyltransferase activity|protein glycosylation					Zm00001d006531	2.34177	2.41207e-05	Up	CRK10	GO:0005886,GO:0005524,GO:0004674,GO:0042742,GO:0006468	plasma membrane|ATP binding|protein serine/threonine kinase activity|defense response to bacterium|protein phosphorylation					Zm00001d053091	4.70296	0	UP
	Zm00001d003181	-1.12962	2.48563e-10	Down	At3g07570	GO:0016020,GO:0046872	membrane|metal ion binding					Zm00001d006601	-1.28117	0.000122924	Down								Zm00001d053149	-1.30204	0	Down
	Zm00001d003197	-1.43132	4.40136e-07	Down	CML22	GO:0005509	calcium ion binding	zma04626	Plant-pathogen interaction			Zm00001d006774	-2.64193	0.000338941	Down								Zm00001d053313	-1.44945	0	Down
	Zm00001d003208	-1.48486	0.00172016	Down	NPF4.3	GO:0016020,GO:0022857,GO:0006857,GO:0009624,GO:0055085	membrane|transmembrane transporter activity|oligopeptide transport|response to nematode|transmembrane transport					Zm00001d006775	-1.98566	8.07757e-05	Down								Zm00001d053960	-2.09783	0	Down
	Zm00001d003249	-1.43757	0.0051612	Down	MAD2	GO:0005737,GO:0000776,GO:0005654,GO:0051301,GO:0007094	cytoplasm|kinetochore|nucleoplasm|cell division|mitotic spindle assembly checkpoint signaling					Zm00001d006778	-1.10093	0.00574943	Down	VTE7							Zm00001d001883	2.13411	0	UP
	Zm00001d003354	-1.11586	9.74718e-07	Down	ABCG51	GO:0016020,GO:0140359,GO:0005524	membrane|ABC-type transporter activity|ATP binding					Zm00001d006874	1.25989	5.66298e-06	Up	FBX13							Zm00001d002038	-2.55263	0	Down
	Zm00001d003377	1.19299	0.0128438	Up	At2g42960	GO:0005829,GO:0016020,GO:0005524,GO:0106310,GO:0004674,GO:0006468	cytosol|membrane|ATP binding|protein serine kinase activity|protein serine/threonine kinase activity|protein phosphorylation					Zm00001d006948	1.22798	6.67389e-08	Up	CYP709B2	GO:0005829,GO:0016020,GO:0020037,GO:0005506,GO:0004497,GO:0016705	cytosol|membrane|heme binding|iron ion binding|monooxygenase activity|oxidoreductase activity, acting on paired donors, with incorporation or reduction of molecular oxygen					Zm00001d002065	1.5572	0	UP
	Zm00001d003521	-1.25438	0.000907465	Down	OFP9	GO:0005634,GO:0045892	nucleus|negative regulation of DNA-templated transcription					Zm00001d007167	-1.25968	2.88187e-11	Down	CIPK2	GO:0005524,GO:0106310,GO:0004674,GO:0006468,GO:0007165	ATP binding|protein serine kinase activity|protein serine/threonine kinase activity|protein phosphorylation|signal transduction					Zm00001d002129	-1.51736	0	Down
	Zm00001d003724	1.5035	0.00487232	Up								Zm00001d007187	1.25878	0.00502263	Up	R40C1	GO:0030246	carbohydrate binding					Zm00001d002256	-1.65364	0	Down
	Zm00001d003767	1.06816	1.96596e-41	Up	PSAO	GO:0009507,GO:0009535,GO:0005576,GO:0009522,GO:0009579,GO:0003729,GO:0009768,GO:0009767	chloroplast|chloroplast thylakoid membrane|extracellular region|photosystem I|thylakoid|mRNA binding|photosynthesis, light harvesting in photosystem I|photosynthetic electron transport chain	zma00195	Photosynthesis			Zm00001d007188	-1.27517	0.00501935	Down	EIL2	GO:0005634,GO:0003677,GO:0003700,GO:0043565,GO:0009873,GO:1901001,GO:0045893,GO:0010104,GO:1903034	nucleus|DNA binding|DNA-binding transcription factor activity|sequence-specific DNA binding|ethylene-activated signaling pathway|negative regulation of response to salt stress|positive regulation of DNA-templated transcription|regulation of ethylene-activated signaling pathway|regulation of response to wounding	zma04016,zma04075	MAPK signaling pathway - plant|Plant hormone signal transduction			Zm00001d002325	-2.25995	0	Down
	Zm00001d004057	1.0375	0.00344879	Up	COX2	GO:0005743,GO:0005739,GO:0070469,GO:0005507,GO:0004129,GO:0042773	mitochondrial inner membrane|mitochondrion|respirasome|copper ion binding|cytochrome-c oxidase activity|ATP synthesis coupled electron transport					Zm00001d007272	1.35539	6.80809e-05	Up	At1g33340	GO:0005905,GO:0030136,GO:0005794,GO:0005545,GO:0032050,GO:0005546,GO:0000149,GO:0048268,GO:0072583,GO:0006900	clathrin-coated pit|clathrin-coated vesicle|Golgi apparatus|1-phosphatidylinositol binding|clathrin heavy chain binding|phosphatidylinositol-4,5-bisphosphate binding|SNARE binding|clathrin coat assembly|clathrin-dependent endocytosis|vesicle budding from membrane					Zm00001d002532	-1.6808	0	Down
	Zm00001d004058	2.02868	0.0131547	Up	RPS4	GO:0005739,GO:0015935,GO:0019843,GO:0003735,GO:0042274	mitochondrion|small ribosomal subunit|rRNA binding|structural constituent of ribosome|ribosomal small subunit biogenesis					Zm00001d007313	-1.74603	0.00715679	Down	TMK2	GO:0016020,GO:0005524,GO:0106310,GO:0004674,GO:0006468	membrane|ATP binding|protein serine kinase activity|protein serine/threonine kinase activity|protein phosphorylation	zma04075	Plant hormone signal transduction			Zm00001d002690	-1.41286	0	Down
	Zm00001d004138	-1.27171	1.04249e-06	Down	HIPP27	GO:0005886,GO:0046872,GO:0050896	plasma membrane|metal ion binding|response to stimulus					Zm00001d007329	1.1592	0.00317064	Up	WRKY75	GO:0005634,GO:0003700,GO:0000978,GO:0000976,GO:0010055,GO:0048527,GO:0000122,GO:0043620,GO:0032107	nucleus|DNA-binding transcription factor activity|RNA polymerase II cis-regulatory region sequence-specific DNA binding|transcription cis-regulatory region binding|atrichoblast differentiation|lateral root development|negative regulation of transcription by RNA polymerase II|regulation of DNA-templated transcription in response to stress|regulation of response to nutrient levels					Zm00001d002799	-2.48238	0	Down
	Zm00001d004342	2.27619	9.53682e-10	Up								Zm00001d007341	-1.27608	8.4729e-07	Down	HVA22	GO:0005783,GO:0005794,GO:0016020	endoplasmic reticulum|Golgi apparatus|membrane					Zm00001d003140	-1.9343	0	Down
	Zm00001d004343	1.20152	3.13391e-09	Up								Zm00001d007486	1.92509	7.76013e-05	Up	UGT72B3	GO:0005783,GO:0080043	endoplasmic reticulum|quercetin 3-O-glucosyltransferase activity					Zm00001d003459	-2.10346	0	Down
	Zm00001d004344	2.9832	7.76702e-08	Up								Zm00001d007714	2.12199	0.00141312	Up	GPAT3	GO:0016020,GO:0090447,GO:0004366,GO:0016791,GO:0102420,GO:0016024,GO:0010143	membrane|glycerol-3-phosphate 2-O-acyltransferase activity|glycerol-3-phosphate O-acyltransferase activity|phosphatase activity|sn-1-glycerol-3-phosphate C16:0-DCA-CoA acyl transferase activity|CDP-diacylglycerol biosynthetic process|cutin biosynthetic process	zma00561,zma00564	Glycerolipid metabolism|Glycerophospholipid metabolism			Zm00001d003559	-1.94845	0	Down
	Zm00001d004348	6.02837	2.11044e-07	Up								Zm00001d007718	1.97099	3.33979e-05	Up	BX6	GO:0005737,GO:0016706,GO:0102717,GO:0046872	cytoplasm|2-oxoglutarate-dependent dioxygenase activity|DIBOA-glucoside oxygenase activity|metal ion binding					Zm00001d003615	-1.38113	0	Down
	Zm00001d004380	2.08713	0.00235489	Up	AT15	GO:0050734,GO:0016410	hydroxycinnamoyltransferase activity|N-acyltransferase activity					Zm00001d007761	4.90124	0.00445887	Up	BRADI_1g24377v3	GO:0050135,GO:0003953,GO:0061809,GO:0006952,GO:0019677,GO:0043068,GO:0007165	NAD(P)+ nucleosidase activity|NAD+ nucleosidase activity|NAD+ nucleotidase, cyclic ADP-ribose generating|defense response|NAD catabolic process|positive regulation of programmed cell death|signal transduction					Zm00001d004342	-1.80176	0	Down
	Zm00001d004389	2.3766	0.000465685	Up	FMO1	GO:0050660,GO:0004499,GO:0050661,GO:0031543,GO:0062047,GO:0071456,GO:0042742,GO:0050832,GO:0062034,GO:0009626,GO:0051707,GO:0009627	flavin adenine dinucleotide binding|N,N-dimethylaniline monooxygenase activity|NADP binding|peptidyl-proline dioxygenase activity|pipecolic acid N-hydroxylase|cellular response to hypoxia|defense response to bacterium|defense response to fungus|L-pipecolic acid biosynthetic process|plant-type hypersensitive response|response to other organism|systemic acquired resistance					Zm00001d007781	2.65195	0.000691513	Up	BEBT1	GO:0102387,GO:0102720,GO:0006084,GO:1901787,GO:0007623,GO:0010597	2-phenylethanol acetyltransferase activity|acetyl-coenzyme A:acetyl alcohol acetyltransferase activity|acetyl-CoA metabolic process|benzoyl-CoA metabolic process|circadian rhythm|green leaf volatile biosynthetic process					Zm00001d004348	-1.46419	0	Down
	Zm00001d004412	4.32909	0.0101542	Up	CUL4	GO:0080008,GO:0031461,GO:0005634,GO:0000151,GO:0030674,GO:0031625,GO:0009738,GO:0048825,GO:0006281,GO:0009908,GO:0010154,GO:0009755,GO:0048366,GO:0010100,GO:0009640,GO:0000209,GO:0016567,GO:0048367,GO:0048575,GO:0010182,GO:0006511	Cul4-RING E3 ubiquitin ligase complex|cullin-RING ubiquitin ligase complex|nucleus|ubiquitin ligase complex|protein-macromolecule adaptor activity|ubiquitin protein ligase binding|abscisic acid-activated signaling pathway|cotyledon development|DNA repair|flower development|fruit development|hormone-mediated signaling pathway|leaf development|negative regulation of photomorphogenesis|photomorphoge…					Zm00001d007800	-1.16248	5.77553e-05	Down	TRXH	GO:0005737,GO:0004857,GO:0016671,GO:0015035,GO:0043086,GO:0010497,GO:0009409,GO:0006979	cytoplasm|enzyme inhibitor activity|oxidoreductase activity, acting on a sulfur group of donors, disulfide as acceptor|protein-disulfide reductase activity|negative regulation of catalytic activity|plasmodesmata-mediated intercellular transport|response to cold|response to oxidative stress					Zm00001d004380	-2.74505	0	Down
	Zm00001d004442	-1.94852	1.28818e-13	Down	ABCB19	GO:0005829,GO:0016020,GO:0005886,GO:0140359,GO:0005524,GO:0016887,GO:0042626,GO:0010329,GO:0010541,GO:0043481,GO:0009926,GO:0060918,GO:0009734,GO:0010540,GO:0090691,GO:0048527,GO:0009640,GO:0009958,GO:0008361,GO:0009733,GO:0009637,GO:0010218,GO:0009639,GO:0048364,GO:0048443,GO:0055085	cytosol|membrane|plasma membrane|ABC-type transporter activity|ATP binding|ATP hydrolysis activity|ATPase-coupled transmembrane transporter activity|auxin efflux transmembrane transporter activity|acropetal auxin transport|anthocyanin accumulation in tissues in response to UV light|auxin polar transport|auxin transport|auxin-activated signaling pathway|basipetal auxin transport|formation of plant…	zma02010	ABC transporters			Zm00001d007803	5.12146	7.67964e-08	Up	SIT2	GO:0005886,GO:0005524,GO:0030246,GO:0106310,GO:0004675,GO:1901001,GO:0006468	plasma membrane|ATP binding|carbohydrate binding|protein serine kinase activity|transmembrane receptor protein serine/threonine kinase activity|negative regulation of response to salt stress|protein phosphorylation					Zm00001d004716	-2.23677	0	Down
	Zm00001d004467	1.20189	0.0108145	Up	YUC9	GO:0050660,GO:0103075,GO:0004497,GO:0004499,GO:0050661,GO:0009851,GO:0009723,GO:0009635	flavin adenine dinucleotide binding|indole-3-pyruvate monooxygenase activity|monooxygenase activity|N,N-dimethylaniline monooxygenase activity|NADP binding|auxin biosynthetic process|response to ethylene|response to herbicide					Zm00001d007949	-2.16255	1.03367e-24	Down	MADS15	GO:0005634,GO:0000981,GO:0046983,GO:0000978,GO:0045944,GO:0006357	nucleus|DNA-binding transcription factor activity, RNA polymerase II-specific|protein dimerization activity|RNA polymerase II cis-regulatory region sequence-specific DNA binding|positive regulation of transcription by RNA polymerase II|regulation of transcription by RNA polymerase II					Zm00001d005051	-1.87489	0	Down
	Zm00001d004524	-1.38232	0.0104301	Down								Zm00001d008173	-2.74658	1.17871e-07	Down	PER2	GO:0005576,GO:0009505,GO:0020037,GO:0140825,GO:0046872,GO:0004601,GO:0032922,GO:0097167,GO:0042744,GO:0042752,GO:0006979	extracellular region|plant-type cell wall|heme binding|lactoperoxidase activity|metal ion binding|peroxidase activity|circadian regulation of gene expression|circadian regulation of translation|hydrogen peroxide catabolic process|regulation of circadian rhythm|response to oxidative stress	zma00940	Phenylpropanoid biosynthesis			Zm00001d005421	-2.06165	0	Down
	Zm00001d004525	-1.03199	1.23556e-09	Down	RWA4	GO:0005794,GO:0000139,GO:0016407,GO:0016491,GO:0005975,GO:0009834,GO:1990937,GO:0045492,GO:0045491,GO:0010411	Golgi apparatus|Golgi membrane|acetyltransferase activity|oxidoreductase activity|carbohydrate metabolic process|plant-type secondary cell wall biogenesis|xylan acetylation|xylan biosynthetic process|xylan metabolic process|xyloglucan metabolic process					Zm00001d008273	1.22001	1.84649e-08	Up	XYL2	GO:0048046,GO:0005829,GO:0009506,GO:0061634,GO:0030246,GO:0004553,GO:0071555,GO:0000272	apoplast|cytosol|plasmodesma|alpha-D-xyloside xylohydrolase|carbohydrate binding|hydrolase activity, hydrolyzing O-glycosyl compounds|cell wall organization|polysaccharide catabolic process					Zm00001d006790	-2.60258	0	Down
	Zm00001d004587	1.02962	0.00831862	Up	Os04g0669600	GO:0005737,GO:0008474,GO:0006631,GO:0002084	cytoplasm|palmitoyl-(protein) hydrolase activity|fatty acid metabolic process|protein depalmitoylation					Zm00001d008283	-1.10002	0.00465014	Down	Os01g0267300	GO:0005615,GO:0004867,GO:0010466	extracellular space|serine-type endopeptidase inhibitor activity|negative regulation of peptidase activity					Zm00001d007012	1.73323	0	UP
	Zm00001d004818	1.1252	0.000345079	Up	CBSCBSPB3	GO:0016020	membrane					Zm00001d008489	1.03162	0.00162428	Up	LRK10	GO:0005886,GO:0005524,GO:0106310,GO:0004674,GO:0006468	plasma membrane|ATP binding|protein serine kinase activity|protein serine/threonine kinase activity|protein phosphorylation					Zm00001d007422	1.71726	0	UP
	Zm00001d004895	-1.27352	1.95764e-05	Down	At2g36090							Zm00001d008749	1.54244	1.8793e-41	Up	IAA1	GO:0005634,GO:0009734,GO:0006355,GO:0009733	nucleus|auxin-activated signaling pathway|regulation of DNA-templated transcription|response to auxin	zma04075	Plant hormone signal transduction			Zm00001d007445	5.17773	0	UP
	Zm00001d004921	2.32569	0.00978224	Up	OMT3	GO:0102990,GO:0008171,GO:0046983,GO:0008757,GO:0019438,GO:0032259	5-n-alk(en)ylresorcinol O-methyltransferase activity|O-methyltransferase activity|protein dimerization activity|S-adenosylmethionine-dependent methyltransferase activity|aromatic compound biosynthetic process|methylation					Zm00001d008882	1.1591	0.00388383	Up	MADS3	GO:0005634,GO:0000981,GO:0046983,GO:0000978,GO:0030154,GO:0045944,GO:0006357,GO:0010097	nucleus|DNA-binding transcription factor activity, RNA polymerase II-specific|protein dimerization activity|RNA polymerase II cis-regulatory region sequence-specific DNA binding|cell differentiation|positive regulation of transcription by RNA polymerase II|regulation of transcription by RNA polymerase II|specification of stamen identity					Zm00001d007687	-1.80397	0	Down
	Zm00001d005028	-1.32359	0.000187927	Down	NAC45	GO:0005634,GO:0003677,GO:0045893,GO:0009651,GO:0009414	nucleus|DNA binding|positive regulation of DNA-templated transcription|response to salt stress|response to water deprivation					Zm00001d008913	-2.39513	1.23902e-07	Down	ECT4	GO:0005737,GO:0003729,GO:0061157	cytoplasm|mRNA binding|mRNA destabilization					Zm00001d007940	2.16333	0	UP
	Zm00001d005146	2.66382	0.00169873	Up	DIR1	GO:0048046,GO:0005783,GO:0009506,GO:0099503,GO:0005504,GO:0043621,GO:0008270,GO:0006869,GO:0009627,GO:0009862	apoplast|endoplasmic reticulum|plasmodesma|secretory vesicle|fatty acid binding|protein self-association|zinc ion binding|lipid transport|systemic acquired resistance|systemic acquired resistance, salicylic acid mediated signaling pathway					Zm00001d008939	-2.31757	5.70223e-16	Down	RFT1	GO:0005783,GO:0005634,GO:0030154,GO:0009908,GO:0010229,GO:0048573,GO:0009909,GO:0048510,GO:0010228	endoplasmic reticulum|nucleus|cell differentiation|flower development|inflorescence development|photoperiodism, flowering|regulation of flower development|regulation of timing of transition from vegetative to reproductive phase|vegetative to reproductive phase transition of meristem	zma04712	Circadian rhythm - plant			Zm00001d039772	2.20702	0	UP
	Zm00001d005439	-1.55269	0.000316762	Down	YUC5	GO:0050660,GO:0103075,GO:0004497,GO:0004499,GO:0050661,GO:0009851,GO:0009723	flavin adenine dinucleotide binding|indole-3-pyruvate monooxygenase activity|monooxygenase activity|N,N-dimethylaniline monooxygenase activity|NADP binding|auxin biosynthetic process|response to ethylene	zma00380,zma04075	Tryptophan metabolism|Plant hormone signal transduction			Zm00001d008983	-1.14632	0.000155324	Down	AAA1	GO:0005737,GO:0005874,GO:0015630,GO:0005524,GO:0016887,GO:0016853,GO:0008017,GO:0008568,GO:0043622,GO:0000226,GO:0051013,GO:0009825,GO:0009832,GO:0010091	cytoplasm|microtubule|microtubule cytoskeleton|ATP binding|ATP hydrolysis activity|isomerase activity|microtubule binding|microtubule severing ATPase activity|cortical microtubule organization|microtubule cytoskeleton organization|microtubule severing|multidimensional cell growth|plant-type cell wall biogenesis|trichome branching					Zm00001d040202	1.60243	0	UP
	Zm00001d005570	-4.62931	0.00898193	Down	MDP60	GO:0005737,GO:0072686,GO:0005880,GO:0008017,GO:0030295,GO:0032147,GO:0043622,GO:0007019,GO:0090307,GO:0060236,GO:1905421,GO:0009723,GO:0009416,GO:1990785,GO:0009826	cytoplasm|mitotic spindle|nuclear microtubule|microtubule binding|protein kinase activator activity|activation of protein kinase activity|cortical microtubule organization|microtubule depolymerization|mitotic spindle assembly|regulation of mitotic spindle organization|regulation of plant organ morphogenesis|response to ethylene|response to light stimulus|response to water-immersion restraint stre…					Zm00001d009103	1.04255	0.000830765	Up	ERF071	GO:0005634,GO:0003700,GO:1990837,GO:0071456,GO:0006952,GO:0009873,GO:0045893,GO:2000280,GO:0034059,GO:0009414	nucleus|DNA-binding transcription factor activity|sequence-specific double-stranded DNA binding|cellular response to hypoxia|defense response|ethylene-activated signaling pathway|positive regulation of DNA-templated transcription|regulation of root development|response to anoxia|response to water deprivation					Zm00001d040263	-4.42117	0	Down
	Zm00001d005609	-1.33074	3.04225e-16	Down	PP2C68	GO:0005634,GO:0046872,GO:0017018,GO:0004722,GO:0035970	nucleus|metal ion binding|myosin phosphatase activity|protein serine/threonine phosphatase activity|peptidyl-threonine dephosphorylation	zma04016,zma04075	MAPK signaling pathway - plant|Plant hormone signal transduction			Zm00001d009222	3.216	8.65299e-05	Up	AVP1	GO:0009507,GO:0009941,GO:0010008,GO:0005576,GO:0005794,GO:0005739,GO:0000325,GO:0009705,GO:0005886,GO:0005774,GO:0005773,GO:0004427,GO:0046872,GO:0003729,GO:0009678,GO:0009926,GO:0052546,GO:0010248,GO:0048366,GO:2000904,GO:0009651,GO:0009414,GO:0005985	chloroplast|chloroplast envelope|endosome membrane|extracellular region|Golgi apparatus|mitochondrion|plant-type vacuole|plant-type vacuole membrane|plasma membrane|vacuolar membrane|vacuole|inorganic diphosphate phosphatase activity|metal ion binding|mRNA binding|pyrophosphate hydrolysis-driven proton transmembrane transporter activity|auxin polar transport|cell wall pectin metabolic process|est…					Zm00001d040567	-1.19075	0	Down
	Zm00001d005679	-3.51186	2.18015e-05	Down	Tm-1	GO:0005524,GO:0003824,GO:0042803,GO:0051607,GO:0044830	ATP binding|catalytic activity|protein homodimerization activity|defense response to virus|modulation by host of viral RNA genome replication					Zm00001d009566	-4.61575	0.00802504	Down	FLA9	GO:0005576,GO:0005886,GO:0099503,GO:0009834	extracellular region|plasma membrane|secretory vesicle|plant-type secondary cell wall biogenesis					Zm00001d040784	-2.14908	0	Down
	Zm00001d005741	3.46761	0.00468377	Up	ndhL	GO:0009535,GO:0010598,GO:0042651,GO:0016655,GO:0048038,GO:0010258,GO:0009773	chloroplast thylakoid membrane|NAD(P)H dehydrogenase complex (plastoquinone)|thylakoid membrane|oxidoreductase activity, acting on NAD(P)H, quinone or similar compound as acceptor|quinone binding|NADH dehydrogenase complex (plastoquinone) assembly|photosynthetic electron transport in photosystem I					Zm00001d009567	-1.6968	4.35033e-26	Down	FLA13	GO:0005794,GO:0009505,GO:0005886,GO:0009506,GO:0009536,GO:0009834	Golgi apparatus|plant-type cell wall|plasma membrane|plasmodesma|plastid|plant-type secondary cell wall biogenesis					Zm00001d040818	-1.58441	0	Down
	Zm00001d005745	-4.53995	0.0110107	Down								Zm00001d009705	2.03717	5.48502e-10	Up	SLAH2	GO:0005886,GO:0008308,GO:0006873	plasma membrane|voltage-gated anion channel activity|cellular ion homeostasis					Zm00001d040959	-1.49499	0	Down
	Zm00001d005748	-1.57559	1.26468e-06	Down	CIPK16	GO:0005524,GO:0106310,GO:0004674,GO:0006468,GO:0007165	ATP binding|protein serine kinase activity|protein serine/threonine kinase activity|protein phosphorylation|signal transduction					Zm00001d009811	-1.09759	0.00860692	Down	NET4A	GO:0005774,GO:0003779	vacuolar membrane|actin binding					Zm00001d041246	2.03454	0	UP
	Zm00001d005766	-1.30463	5.01236e-44	Down	CML45	GO:0005509	calcium ion binding					Zm00001d009902	-5.16544	1.54553e-83	Down	At5g01610							Zm00001d041965	-2.0011	0	Down
	Zm00001d005782	-1.22914	2.25667e-06	Down	GLR2.8	GO:0005886,GO:0005262,GO:0008066,GO:0015276,GO:0038023,GO:0006816,GO:0019722,GO:0071230	plasma membrane|calcium channel activity|glutamate receptor activity|ligand-gated ion channel activity|signaling receptor activity|calcium ion transport|calcium-mediated signaling|cellular response to amino acid stimulus					Zm00001d009945	-1.79519	0.00355179	Down								Zm00001d042005	2.04576	0	UP
	Zm00001d005807	1.53884	0.00806578	Up								Zm00001d009999	1.7081	6.06117e-06	Up	BHLH41	GO:0005634,GO:0003677,GO:0003700,GO:0046983,GO:0006355	nucleus|DNA binding|DNA-binding transcription factor activity|protein dimerization activity|regulation of DNA-templated transcription					Zm00001d042050	-2.00777	0	Down
	Zm00001d005851	-1.09022	0.000114214	Down								Zm00001d010044	-1.95264	0.000719212	Down	TPT	GO:0031969,GO:0005794,GO:0015297,GO:0008514,GO:0015605,GO:0008643,GO:0015718	chloroplast membrane|Golgi apparatus|antiporter activity|organic anion transmembrane transporter activity|organophosphate ester transmembrane transporter activity|carbohydrate transport|monocarboxylic acid transport					Zm00001d042282	1.71787	0	UP
	Zm00001d005863	2.33853	0.00447814	Up	SPO11-2	GO:0005694,GO:0005634,GO:0005524,GO:0003677,GO:0003918,GO:0016787,GO:0046872,GO:0006259	chromosome|nucleus|ATP binding|DNA binding|DNA topoisomerase type II (double strand cut, ATP-hydrolyzing) activity|hydrolase activity|metal ion binding|DNA metabolic process					Zm00001d010232	1.51718	0.00413915	Up	MADS2	GO:0005634,GO:0000981,GO:0046983,GO:0000978,GO:0030154,GO:0045944,GO:0006357,GO:0010097	nucleus|DNA-binding transcription factor activity, RNA polymerase II-specific|protein dimerization activity|RNA polymerase II cis-regulatory region sequence-specific DNA binding|cell differentiation|positive regulation of transcription by RNA polymerase II|regulation of transcription by RNA polymerase II|specification of stamen identity					Zm00001d042455	-2.42111	0	Down
	Zm00001d005867	-2.71021	0.00168101	Down	HVA22	GO:0005783,GO:0005794,GO:0016020	endoplasmic reticulum|Golgi apparatus|membrane					Zm00001d010360	1.5102	0.00262003	Up	IAA16	GO:0005634,GO:0009734,GO:0006355	nucleus|auxin-activated signaling pathway|regulation of DNA-templated transcription	zma04075	Plant hormone signal transduction			Zm00001d042481	-1.48204	0	Down
	Zm00001d005892	-3.3294	8.07756e-23	Down	ERF109	GO:0005634,GO:0003700,GO:0000976,GO:0051301,GO:0050832,GO:0009873,GO:0010087,GO:0010928,GO:0090357,GO:0062211	nucleus|DNA-binding transcription factor activity|transcription cis-regulatory region binding|cell division|defense response to fungus|ethylene-activated signaling pathway|phloem or xylem histogenesis|regulation of auxin mediated signaling pathway|regulation of tryptophan metabolic process|root regeneration					Zm00001d010375	2.53807	0.00213828	Up	PFK3	GO:0005737,GO:0005829,GO:0003872,GO:0005524,GO:0046872,GO:0071456,GO:0006002,GO:0006096,GO:0010053	cytoplasm|cytosol|6-phosphofructokinase activity|ATP binding|metal ion binding|cellular response to hypoxia|fructose 6-phosphate metabolic process|glycolytic process|root epidermal cell differentiation	zma00010,zma00030,zma00051,zma00052,zma03018	Glycolysis / Gluconeogenesis|Pentose phosphate pathway|Fructose and mannose metabolism|Galactose metabolism|RNA degradation			Zm00001d042596	-2.70783	0	Down
	Zm00001d005932	-1.14076	4.21489e-28	Down	DMAS1	GO:0005829,GO:0033707,GO:0004032,GO:0034224,GO:1990641,GO:0019290	cytosol|3''-deamino-3''-oxonicotianamine reductase activity|alditol:NADP+ 1-oxidoreductase activity|cellular response to zinc ion starvation|response to iron ion starvation|siderophore biosynthetic process	zma00999	Biosynthesis of various plant secondary metabolites			Zm00001d010380	-1.30647	0.000371473	Down	Os05g0195200	GO:0003677,GO:0046872	DNA binding|metal ion binding					Zm00001d042727	-1.11174	0	Down
	Zm00001d005935	-1.23302	0.000419491	Down	PUP1	GO:0005886,GO:0005345,GO:0015211,GO:0010184,GO:0006863	plasma membrane|purine nucleobase transmembrane transporter activity|purine nucleoside transmembrane transporter activity|cytokinin transport|purine nucleobase transport					Zm00001d010434	-1.83795	0.00746258	Down	AGP16	GO:0005886	plasma membrane					Zm00001d042880	-3.76202	0	Down
	Zm00001d005993	1.75931	0.0125898	Up	NFYC6	GO:0005737,GO:0005634,GO:0003677,GO:0001228,GO:0046982,GO:0006355	cytoplasm|nucleus|DNA binding|DNA-binding transcription activator activity, RNA polymerase II-specific|protein heterodimerization activity|regulation of DNA-templated transcription					Zm00001d010527	-1.07225	1.25879e-06	Down	FLA4	GO:0009897,GO:0005886,GO:0030247,GO:0009738,GO:0007155,GO:0010192,GO:0048354,GO:0009825,GO:0009651	external side of plasma membrane|plasma membrane|polysaccharide binding|abscisic acid-activated signaling pathway|cell adhesion|mucilage biosynthetic process|mucilage biosynthetic process involved in seed coat development|multidimensional cell growth|response to salt stress					Zm00001d043023	-1.89355	0	Down
	Zm00001d006016	-1.30139	1.92261e-45	Down	SAP1	GO:0003677,GO:0008270	DNA binding|zinc ion binding					Zm00001d010586	-2.32016	0.000813643	Down								Zm00001d043167	1.74952	0	UP
	Zm00001d006069	-1.23183	2.41463e-08	Down		GO:0009707,GO:0003960	chloroplast outer membrane|NADPH:quinone reductase activity	zma00592	alpha-Linolenic acid metabolism			Zm00001d010617	1.8686	0.00854439	Up	WRKY45-1	GO:0005634,GO:0003700,GO:0043565,GO:0006952,GO:0009788,GO:1900425,GO:0080148,GO:0080151,GO:1900150,GO:0006355,GO:0009409	nucleus|DNA-binding transcription factor activity|sequence-specific DNA binding|defense response|negative regulation of abscisic acid-activated signaling pathway|negative regulation of defense response to bacterium|negative regulation of response to water deprivation|positive regulation of salicylic acid mediated signaling pathway|regulation of defense response to fungus|regulation of DNA-templat…					Zm00001d043653	-3.13041	0	Down
	Zm00001d006142	-1.92825	6.3492e-05	Down	At5g02620	GO:0005783,GO:0005886,GO:0008157,GO:0019888,GO:0035304	endoplasmic reticulum|plasma membrane|protein phosphatase 1 binding|protein phosphatase regulator activity|regulation of protein dephosphorylation					Zm00001d010630	4.53281	0.00338584	Up		GO:0005615,GO:0005507,GO:0016491	extracellular space|copper ion binding|oxidoreductase activity					Zm00001d043662	-1.95897	0	Down
	Zm00001d006147	-1.06749	0.000496067	Down	At5g02620	GO:0005783,GO:0005886,GO:0008157,GO:0019888,GO:0035304	endoplasmic reticulum|plasma membrane|protein phosphatase 1 binding|protein phosphatase regulator activity|regulation of protein dephosphorylation					Zm00001d010793	-2.42812	0.00194951	Down	PME53	GO:0005737,GO:0005576,GO:0045330,GO:0030599,GO:0042545,GO:0045490	cytoplasm|extracellular region|aspartyl esterase activity|pectinesterase activity|cell wall modification|pectin catabolic process	zma00040	Pentose and glucuronate interconversions			Zm00001d043735	-2.1233	0	Down
	Zm00001d006169	-3.62103	0.00124913	Down	DREB1H	GO:0005634,GO:0003677,GO:0003700	nucleus|DNA binding|DNA-binding transcription factor activity					Zm00001d010841	1.63153	0.00806388	Up	FDM1	GO:0009506,GO:0003677,GO:0003725,GO:0043621,GO:0003723,GO:0080188,GO:0010569	plasmodesma|DNA binding|double-stranded RNA binding|protein self-association|RNA binding|gene silencing by RNA-directed DNA methylation|regulation of double-strand break repair via homologous recombination					Zm00001d043853	-2.6003	0	Down
	Zm00001d006170	-1.29498	1.47121e-09	Down	DREB1A	GO:0005634,GO:0003677,GO:0003700	nucleus|DNA binding|DNA-binding transcription factor activity					Zm00001d011097	4.40196	0.00398449	Up	OPR1	GO:0016629,GO:0010181,GO:0016491,GO:0006952,GO:0006633,GO:0009695,GO:0031408	12-oxophytodienoate reductase activity|FMN binding|oxidoreductase activity|defense response|fatty acid biosynthetic process|jasmonic acid biosynthetic process|oxylipin biosynthetic process	zma00592	alpha-Linolenic acid metabolism			Zm00001d043998	-2.1167	0	Down
	Zm00001d006232	-1.02013	0.00854609	Down								Zm00001d011237	4.71216	0.0062275	Up	WRKY9	GO:0005634,GO:0003700,GO:0043565	nucleus|DNA-binding transcription factor activity|sequence-specific DNA binding					Zm00001d044208	2.10332	0	UP
	Zm00001d006330	-1.35791	1.17339e-29	Down	APF2	GO:0009505,GO:0004190,GO:0006508	plant-type cell wall|aspartic-type endopeptidase activity|proteolysis					Zm00001d011315	1.58684	2.11424e-09	Up	ABCG36	GO:0016020,GO:0140359,GO:0005524	membrane|ABC-type transporter activity|ATP binding	zma02010	ABC transporters			Zm00001d044228	8.04241	0	UP
	Zm00001d006343	1.32389	4.76382e-05	Up	PDCB2	GO:0005886,GO:0009506,GO:0001872,GO:0030247,GO:0009408	plasma membrane|plasmodesma|(1->3)-beta-D-glucan binding|polysaccharide binding|response to heat					Zm00001d011425	1.30712	0.0046971	Up	SCPL50	GO:0005576,GO:0000325,GO:0004185,GO:0006508	extracellular region|plant-type vacuole|serine-type carboxypeptidase activity|proteolysis					Zm00001d044235	-1.76073	0	Down
	Zm00001d006351	-1.11289	4.35538e-13	Down	AGO18	GO:0005737,GO:0004521,GO:0003723,GO:0035194	cytoplasm|endoribonuclease activity|RNA binding|RNA-mediated post-transcriptional gene silencing					Zm00001d011473	-3.88871	3.17949e-15	Down	AKT1	GO:0016020,GO:0005249,GO:0034765	membrane|voltage-gated potassium channel activity|regulation of ion transmembrane transport					Zm00001d044374	-2.40547	0	Down
	Zm00001d006403	2.48085	0.0055395	Up	atpB	GO:0009535,GO:0005753,GO:0045261,GO:0005524,GO:0046933,GO:0046961,GO:0042776	chloroplast thylakoid membrane|mitochondrial proton-transporting ATP synthase complex|proton-transporting ATP synthase complex, catalytic core F(1)|ATP binding|proton-transporting ATP synthase activity, rotational mechanism|proton-transporting ATPase activity, rotational mechanism|proton motive force-driven mitochondrial ATP synthesis					Zm00001d011477	-1.54998	0.0016524	Down	OsI_03088	GO:0005576,GO:0008970,GO:0016042	extracellular region|phospholipase A1 activity|lipid catabolic process					Zm00001d044465	-1.78589	0	Down
	Zm00001d006467	1.96039	0.00226649	Up	APR1	GO:0009507,GO:0051539,GO:0033741,GO:0046872,GO:0004604,GO:0019344,GO:0019379	chloroplast|4 iron, 4 sulfur cluster binding|adenylyl-sulfate reductase (glutathione) activity|metal ion binding|phosphoadenylyl-sulfate reductase (thioredoxin) activity|cysteine biosynthetic process|sulfate assimilation, phosphoadenylyl sulfate reduction by phosphoadenylyl-sulfate reductase (thioredoxin)	zma00920	Sulfur metabolism			Zm00001d011643	1.70241	0.00420134	Up	XA21	GO:0032541,GO:0005789,GO:0005634,GO:1990578,GO:0005886,GO:0005524,GO:0106310,GO:0004674,GO:0006952,GO:0006468	cortical endoplasmic reticulum|endoplasmic reticulum membrane|nucleus|perinuclear endoplasmic reticulum membrane|plasma membrane|ATP binding|protein serine kinase activity|protein serine/threonine kinase activity|defense response|protein phosphorylation					Zm00001d013033	-2.19929	0	Down
	Zm00001d006471	-1.09115	0.00642939	Down	At2g19130	GO:0005886,GO:0005524,GO:0005516,GO:0030246,GO:0106310,GO:0004674,GO:0031625,GO:0006468,GO:0048544	plasma membrane|ATP binding|calmodulin binding|carbohydrate binding|protein serine kinase activity|protein serine/threonine kinase activity|ubiquitin protein ligase binding|protein phosphorylation|recognition of pollen					Zm00001d011792	-2.23755	3.49385e-72	Down	Os01g0969100	GO:0005737,GO:0016831,GO:0071555	cytoplasm|carboxy-lyase activity|cell wall organization	zma00520	Amino sugar and nucleotide sugar metabolism			Zm00001d013111	-1.88067	0	Down
	Zm00001d006493	1.81676	0.000127707	Up	DTX40	GO:0016020,GO:0000325,GO:0005774,GO:0005773,GO:0015297,GO:0022857,GO:0042910,GO:1990961	membrane|plant-type vacuole|vacuolar membrane|vacuole|antiporter activity|transmembrane transporter activity|xenobiotic transmembrane transporter activity|xenobiotic detoxification by transmembrane export across the plasma membrane					Zm00001d012024	2.06065	0.000190559	Up	At1g28695							Zm00001d013193	3.49674	0	UP
	Zm00001d006505	-1.03437	5.38794e-05	Down								Zm00001d012158	-1.22765	0.0050321	Down	FH1	GO:0016020,GO:0051015,GO:0045010	membrane|actin filament binding|actin nucleation					Zm00001d013406	-1.8908	0	Down
	Zm00001d006538	-1.09639	0.00783423	Down	At5g56590	GO:0005576,GO:0005886,GO:0009536,GO:0042973,GO:0005975,GO:0071555,GO:0006952	extracellular region|plasma membrane|plastid|glucan endo-1,3-beta-D-glucosidase activity|carbohydrate metabolic process|cell wall organization|defense response					Zm00001d012167	-1.66705	4.42059e-08	Down	IQD13	GO:0055028,GO:0005886,GO:0005516,GO:0009834,GO:2000652,GO:0051592,GO:0010089	cortical microtubule|plasma membrane|calmodulin binding|plant-type secondary cell wall biogenesis|regulation of secondary cell wall biogenesis|response to calcium ion|xylem development					Zm00001d013568	2.60534	0	UP
	Zm00001d006688	-1.19863	1.62799e-21	Down	PLT5	GO:0005886,GO:0005351,GO:0015591,GO:0015148,GO:0005354,GO:0005355,GO:0015168,GO:0015575,GO:0015145,GO:0005365,GO:0015576,GO:0010311	plasma membrane|carbohydrate:proton symporter activity|D-ribose transmembrane transporter activity|D-xylose transmembrane transporter activity|galactose transmembrane transporter activity|glucose transmembrane transporter activity|glycerol transmembrane transporter activity|mannitol transmembrane transporter activity|monosaccharide transmembrane transporter activity|myo-inositol transmembrane tra…					Zm00001d012401	-1.08878	2.5485e-11	Down	Os01g0846300	GO:0016020,GO:0005634,GO:0046872,GO:0017018,GO:0004722,GO:0035970	membrane|nucleus|metal ion binding|myosin phosphatase activity|protein serine/threonine phosphatase activity|peptidyl-threonine dephosphorylation	zma04016,zma04075	MAPK signaling pathway - plant|Plant hormone signal transduction			Zm00001d013629	-3.63409	0	Down
	Zm00001d006711	-1.05782	4.01213e-24	Down								Zm00001d012430	2.93304	0.00247404	Up	ZAT5	GO:0005634,GO:0003700,GO:0046872,GO:0000976,GO:0006355	nucleus|DNA-binding transcription factor activity|metal ion binding|transcription cis-regulatory region binding|regulation of DNA-templated transcription					Zm00001d013741	2.92288	0	UP
	Zm00001d006755	-1.01196	0.00252049	Down	RPPL1	GO:0043531,GO:0005524,GO:0006952,GO:0051707	ADP binding|ATP binding|defense response|response to other organism					Zm00001d012447	-3.17229	0.00724115	Down	ICR2	GO:0009507	chloroplast					Zm00001d013781	2.59932	0	UP
	Zm00001d006775	-2.20027	6.46422e-05	Down								Zm00001d012488	-1.04378	0.000213462	Down	NFD4	GO:0016020,GO:0005739,GO:0000741,GO:0010197,GO:0009651	membrane|mitochondrion|karyogamy|polar nucleus fusion|response to salt stress					Zm00001d013795	-2.00231	0	Down
	Zm00001d006820	3.05694	0.000834535	Up	UAM3	GO:0005829,GO:0005794,GO:0016866,GO:0052691,GO:0071555,GO:0009832,GO:0033356	cytosol|Golgi apparatus|intramolecular transferase activity|UDP-arabinopyranose mutase activity|cell wall organization|plant-type cell wall biogenesis|UDP-L-arabinose metabolic process					Zm00001d012543	1.04802	0.00536787	Up								Zm00001d014292	-1.92588	0	Down
	Zm00001d006947	-1.72184	0.000925218	Down	CYP709B1	GO:0016020,GO:0020037,GO:0005506,GO:0004497,GO:0016705	membrane|heme binding|iron ion binding|monooxygenase activity|oxidoreductase activity, acting on paired donors, with incorporation or reduction of molecular oxygen					Zm00001d012591	-1.39581	3.23491e-21	Down	Os01g0794400	GO:0047134	protein-disulfide reductase (NAD(P)) activity					Zm00001d014324	-1.40915	0	Down
	Zm00001d007083	-1.11815	7.73868e-05	Down								Zm00001d012603	2.00499	1.50961e-10	Up	SABP2	GO:0016298,GO:0080030,GO:0080032,GO:0080031,GO:0045087,GO:0009694,GO:0009696,GO:0009862	lipase activity|methyl indole-3-acetate esterase activity|methyl jasmonate esterase activity|methyl salicylate esterase activity|innate immune response|jasmonic acid metabolic process|salicylic acid metabolic process|systemic acquired resistance, salicylic acid mediated signaling pathway					Zm00001d014349	-1.36761	0	Down
	Zm00001d007106	-1.22846	0.00753927	Down	TULP11							Zm00001d012802	-10.3378	4.44618e-18	Down	UPF1	GO:0005737,GO:0005829,GO:0000932,GO:0009506,GO:0005524,GO:0016887,GO:0003677,GO:0003729,GO:0003723,GO:0003724,GO:0008270,GO:0042742,GO:0009867,GO:0048571,GO:0000184,GO:0009611,GO:0008380,GO:0009863,GO:0010182,GO:0006412	cytoplasm|cytosol|P-body|plasmodesma|ATP binding|ATP hydrolysis activity|DNA binding|mRNA binding|RNA binding|RNA helicase activity|zinc ion binding|defense response to bacterium|jasmonic acid mediated signaling pathway|long-day photoperiodism|nuclear-transcribed mRNA catabolic process, nonsense-mediated decay|response to wounding|RNA splicing|salicylic acid mediated signaling pathway|sugar media…					Zm00001d014716	-1.90497	0	Down
	Zm00001d007167	-1.1167	8.20021e-06	Down	CIPK2	GO:0005524,GO:0106310,GO:0004674,GO:0006468,GO:0007165	ATP binding|protein serine kinase activity|protein serine/threonine kinase activity|protein phosphorylation|signal transduction					Zm00001d012859	-4.61477	0.00824901	Down								Zm00001d014863	-2.90361	0	Down
	Zm00001d007175	-1.61942	6.44594e-53	Down	EDR4	GO:0005768,GO:0005886,GO:0006952,GO:0006897,GO:1900150,GO:0030100,GO:0009620,GO:0009863	endosome|plasma membrane|defense response|endocytosis|regulation of defense response to fungus|regulation of endocytosis|response to fungus|salicylic acid mediated signaling pathway					Zm00001d012983	-1.8495	0.000424295	Down	XOAT14	GO:0005794,GO:0000139,GO:0016413,GO:1990538,GO:1990937	Golgi apparatus|Golgi membrane|O-acetyltransferase activity|xylan O-acetyltransferase activity|xylan acetylation					Zm00001d015279	-2.11005	0	Down
	Zm00001d007201	-1.06951	5.88782e-07	Down	RHA2A	GO:0005737,GO:0005634,GO:0046872,GO:0061630,GO:0004842,GO:0009738,GO:0009789,GO:0016567,GO:0047484,GO:0009651	cytoplasm|nucleus|metal ion binding|ubiquitin protein ligase activity|ubiquitin-protein transferase activity|abscisic acid-activated signaling pathway|positive regulation of abscisic acid-activated signaling pathway|protein ubiquitination|regulation of response to osmotic stress|response to salt stress					Zm00001d013097	1.07571	9.37223e-09	Up	At1g64760	GO:0048046,GO:0005634,GO:0005886,GO:0009506,GO:0042973,GO:0005975,GO:0006952,GO:0009664	apoplast|nucleus|plasma membrane|plasmodesma|glucan endo-1,3-beta-D-glucosidase activity|carbohydrate metabolic process|defense response|plant-type cell wall organization					Zm00001d016274	1.89219	0	UP
	Zm00001d007206	1.44971	0.000114048	Up								Zm00001d013130	-1.03555	6.02321e-15	Down	PIL13	GO:0005634,GO:0003677,GO:0046983,GO:0080006,GO:0090229,GO:0045893,GO:0006355	nucleus|DNA binding|protein dimerization activity|internode patterning|negative regulation of red or far-red light signaling pathway|positive regulation of DNA-templated transcription|regulation of DNA-templated transcription	zma04075	Plant hormone signal transduction			Zm00001d016441	-2.60693	0	Down
	Zm00001d007267	1.23506	8.72038e-39	Up	LHCB5	GO:0009507,GO:0009534,GO:0009535,GO:0005829,GO:0009522,GO:0009783,GO:0010287,GO:0009517,GO:0009579,GO:0042651,GO:0016168,GO:0046872,GO:0003729,GO:0019904,GO:0010196,GO:0015979,GO:0009768,GO:0010207,GO:0009416	chloroplast|chloroplast thylakoid|chloroplast thylakoid membrane|cytosol|photosystem I|photosystem II antenna complex|plastoglobule|PSII associated light-harvesting complex II|thylakoid|thylakoid membrane|chlorophyll binding|metal ion binding|mRNA binding|protein domain specific binding|nonphotochemical quenching|photosynthesis|photosynthesis, light harvesting in photosystem I|photosystem II asse…	zma00196	Photosynthesis - antenna proteins			Zm00001d013150	8.76794	7.16317e-13	Up	JASON	GO:0007142,GO:0009556,GO:0006355	male meiosis II|microsporogenesis|regulation of DNA-templated transcription					Zm00001d016446	1.36578	0	UP
	Zm00001d007312	4.6931	4.31605e-07	Up	APY3	GO:0005576,GO:0016020,GO:0005524,GO:0017110,GO:0009134	extracellular region|membrane|ATP binding|nucleoside diphosphate phosphatase activity|nucleoside diphosphate catabolic process	zma00230,zma00240	Purine metabolism|Pyrimidine metabolism			Zm00001d013151	2.01085	4.05865e-05	Up	JUB1	GO:0005634,GO:0003677,GO:0003700,GO:0009718,GO:0010120,GO:0042538,GO:0010150,GO:1900056,GO:0006561,GO:2000377,GO:0005992	nucleus|DNA binding|DNA-binding transcription factor activity|anthocyanin-containing compound biosynthetic process|camalexin biosynthetic process|hyperosmotic salinity response|leaf senescence|negative regulation of leaf senescence|proline biosynthetic process|regulation of reactive oxygen species metabolic process|trehalose biosynthetic process					Zm00001d016535	-2.00362	0	Down
	Zm00001d007517	1.2114	3.67243e-06	Up	SBT3.9	GO:0005615,GO:0004252,GO:0006508	extracellular space|serine-type endopeptidase activity|proteolysis					Zm00001d013163	-1.25461	2.78357e-18	Down								Zm00001d017069	-2.57746	0	Down
	Zm00001d007679	-1.18175	1.43359e-06	Down	SCC3	GO:0000785,GO:0005694,GO:0008278,GO:0005634,GO:0003682,GO:0051301,GO:0051754,GO:0000278,GO:0051455,GO:0007062	chromatin|chromosome|cohesin complex|nucleus|chromatin binding|cell division|meiotic sister chromatid cohesion, centromeric|mitotic cell cycle|monopolar spindle attachment to meiosis I kinetochore|sister chromatid cohesion					Zm00001d013179	-1.05858	0.000328227	Down	COR413PM1	GO:0000325,GO:0005886,GO:0042631,GO:0009631,GO:0009737	plant-type vacuole|plasma membrane|cellular response to water deprivation|cold acclimation|response to abscisic acid					Zm00001d017176	-4.70792	0	Down
	Zm00001d007843	-1.32206	0.00077242	Down	SIT2	GO:0005886,GO:0005524,GO:0030246,GO:0106310,GO:0004675,GO:1901001,GO:0006468	plasma membrane|ATP binding|carbohydrate binding|protein serine kinase activity|transmembrane receptor protein serine/threonine kinase activity|negative regulation of response to salt stress|protein phosphorylation					Zm00001d013258	-1.67934	1.30102e-06	Down	MADS34	GO:0005634,GO:0000981,GO:0046983,GO:0000978,GO:0045944,GO:0006357	nucleus|DNA-binding transcription factor activity, RNA polymerase II-specific|protein dimerization activity|RNA polymerase II cis-regulatory region sequence-specific DNA binding|positive regulation of transcription by RNA polymerase II|regulation of transcription by RNA polymerase II					Zm00001d017448	-2.22065	0	Down
	Zm00001d007845	1.31508	0.00491072	Up								Zm00001d013259	-3.21366	2.81033e-61	Down	MADS14	GO:0005634,GO:0003700,GO:0046983,GO:0000977,GO:0045944	nucleus|DNA-binding transcription factor activity|protein dimerization activity|RNA polymerase II transcription regulatory region sequence-specific DNA binding|positive regulation of transcription by RNA polymerase II					Zm00001d017597	1.73009	0	UP
	Zm00001d008266	2.08154	0.0062713	Up	PER24	GO:0005576,GO:0009505,GO:0020037,GO:0140825,GO:0046872,GO:0004601,GO:0042744,GO:0006979	extracellular region|plant-type cell wall|heme binding|lactoperoxidase activity|metal ion binding|peroxidase activity|hydrogen peroxide catabolic process|response to oxidative stress	zma00940	Phenylpropanoid biosynthesis			Zm00001d013593	-3.9171	3.1957e-06	Down								Zm00001d017770	-1.49193	0	Down
	Zm00001d008285	1.17247	8.93055e-06	Up				zma04148	Efferocytosis			Zm00001d013672	-1.54882	0.00060927	Down	BC10	GO:0000139,GO:0016757,GO:0030244,GO:0009664	Golgi membrane|glycosyltransferase activity|cellulose biosynthetic process|plant-type cell wall organization					Zm00001d018061	-2.0453	0	Down
	Zm00001d008296	-2.16175	0.00337635	Down	PKS4	GO:0009638,GO:0010017,GO:0009585	phototropism|red or far-red light signaling pathway|red, far-red light phototransduction					Zm00001d013728	-1.5832	0.00502139	Down	CYCD5-1	GO:0000307,GO:0005737,GO:0005634,GO:0016538,GO:0051301,GO:0044772,GO:0000079	cyclin-dependent protein kinase holoenzyme complex|cytoplasm|nucleus|cyclin-dependent protein serine/threonine kinase regulator activity|cell division|mitotic cell cycle phase transition|regulation of cyclin-dependent protein serine/threonine kinase activity					Zm00001d018157	-2.24832	0	Down
	Zm00001d008359	-1.21074	0.0100024	Down	MFS18							Zm00001d013874	-1.18315	0.00761771	Down	At1g61610	GO:0005886,GO:0005524,GO:0005516,GO:0030246,GO:0106310,GO:0004674,GO:0031625,GO:0045087,GO:0006468,GO:0048544	plasma membrane|ATP binding|calmodulin binding|carbohydrate binding|protein serine kinase activity|protein serine/threonine kinase activity|ubiquitin protein ligase binding|innate immune response|protein phosphorylation|recognition of pollen					Zm00001d018318	-2.12568	0	Down
	Zm00001d008399	-1.41062	0.00716297	Down	NAC58	GO:0005634,GO:0003677,GO:0009738,GO:0006355	nucleus|DNA binding|abscisic acid-activated signaling pathway|regulation of DNA-templated transcription					Zm00001d013907	1.8426	0.000910807	Up		GO:0005576,GO:0008289,GO:0071555,GO:0006869	extracellular region|lipid binding|cell wall organization|lipid transport					Zm00001d018470	-3.43108	0	Down
	Zm00001d008465	-1.02762	1.20842e-07	Down	LRK10	GO:0005886,GO:0005524,GO:0106310,GO:0004674,GO:0006468	plasma membrane|ATP binding|protein serine kinase activity|protein serine/threonine kinase activity|protein phosphorylation					Zm00001d014121	3.79278	6.74558e-10	Up	CYP71Z18	GO:0016020,GO:0020037,GO:0005506,GO:0016709,GO:0010333,GO:0006952,GO:0051502	membrane|heme binding|iron ion binding|oxidoreductase activity, acting on paired donors, with incorporation or reduction of molecular oxygen, NAD(P)H as one donor, and incorporation of one atom of oxygen|terpene synthase activity|defense response|diterpene phytoalexin biosynthetic process					Zm00001d018639	-1.218	0	Down
	Zm00001d008570	-1.65516	8.99402e-09	Down	SARD1	GO:0005634,GO:0003700,GO:0043565,GO:0071219,GO:0042742,GO:0002229,GO:0009626,GO:1900426,GO:0006355,GO:0080142,GO:0010112,GO:0009617,GO:0010224	nucleus|DNA-binding transcription factor activity|sequence-specific DNA binding|cellular response to molecule of bacterial origin|defense response to bacterium|defense response to oomycetes|plant-type hypersensitive response|positive regulation of defense response to bacterium|regulation of DNA-templated transcription|regulation of salicylic acid biosynthetic process|regulation of systemic acquir…					Zm00001d014134	1.73716	5.35303e-18	Up	CYP71Z18	GO:0016020,GO:0020037,GO:0005506,GO:0016709,GO:0010333,GO:0006952,GO:0051502	membrane|heme binding|iron ion binding|oxidoreductase activity, acting on paired donors, with incorporation or reduction of molecular oxygen, NAD(P)H as one donor, and incorporation of one atom of oxygen|terpene synthase activity|defense response|diterpene phytoalexin biosynthetic process					Zm00001d019479	-2.37926	0	Down
	Zm00001d008573	-1.04186	3.83464e-17	Down	CML16	GO:0005509	calcium ion binding	zma04626	Plant-pathogen interaction			Zm00001d014153	1.68368	0.00660527	Up	RPL28	GO:0009507,GO:0009941,GO:0009570,GO:0005783,GO:0005762,GO:0003729,GO:0003735,GO:0006412	chloroplast|chloroplast envelope|chloroplast stroma|endoplasmic reticulum|mitochondrial large ribosomal subunit|mRNA binding|structural constituent of ribosome|translation					Zm00001d020170	-2.51501	0	Down
	Zm00001d008700	2.07669	7.05071e-10	Up	TAR2	GO:0016846,GO:0050362,GO:0008483,GO:0006520,GO:0009851	carbon-sulfur lyase activity|L-tryptophan:2-oxoglutarate aminotransferase activity|transaminase activity|amino acid metabolic process|auxin biosynthetic process	zma00380,zma04075	Tryptophan metabolism|Plant hormone signal transduction			Zm00001d014470	1.4614	0.00830614	Up								Zm00001d020636	2.31663	0	UP
	Zm00001d008756	-1.40862	1.40051e-20	Down	AT7	GO:0050734,GO:0016410	hydroxycinnamoyltransferase activity|N-acyltransferase activity					Zm00001d014612	-2.01366	0.00705842	Down	ATL43	GO:0016020,GO:0046872,GO:0016740,GO:0016567	membrane|metal ion binding|transferase activity|protein ubiquitination					Zm00001d020852	-1.69457	0	Down
	Zm00001d008793	-3.62818	5.90697e-05	Down	WRKY50	GO:0005634,GO:0003700,GO:0043565,GO:0050832,GO:0009867	nucleus|DNA-binding transcription factor activity|sequence-specific DNA binding|defense response to fungus|jasmonic acid mediated signaling pathway					Zm00001d014945	1.98357	4.95687e-06	Up		GO:0005737,GO:0004459,GO:0019752	cytoplasm|L-lactate dehydrogenase activity|carboxylic acid metabolic process	zma00010,zma00270,zma00620,zma00640	Glycolysis / Gluconeogenesis|Cysteine and methionine metabolism|Pyruvate metabolism|Propanoate metabolism			Zm00001d021278	-2.31524	0	Down
	Zm00001d008794	-1.57067	0.00169531	Down	WRKY72	GO:0005634,GO:0003700,GO:0043565,GO:0006952	nucleus|DNA-binding transcription factor activity|sequence-specific DNA binding|defense response					Zm00001d015638	-2.71517	0.00859186	Down								Zm00001d021444	5.50177	0	UP
	Zm00001d008862	-1.59593	0.00249451	Down	CKX2	GO:0005615,GO:0019139,GO:0071949,GO:0016491,GO:0009690,GO:0009736,GO:0010229	extracellular space|cytokinin dehydrogenase activity|FAD binding|oxidoreductase activity|cytokinin metabolic process|cytokinin-activated signaling pathway|inflorescence development	zma00908	Zeatin biosynthesis			Zm00001d016470	-10.1261	2.68233e-17	Down	ITPK4	GO:0005524,GO:0047325,GO:0052726,GO:0052725,GO:0000287,GO:0032957,GO:0016310	ATP binding|inositol tetrakisphosphate 1-kinase activity|inositol-1,3,4-trisphosphate 5-kinase activity|inositol-1,3,4-trisphosphate 6-kinase activity|magnesium ion binding|inositol trisphosphate metabolic process|phosphorylation	zma00562,zma04070	Inositol phosphate metabolism|Phosphatidylinositol signaling system			Zm00001d021532	-3.18646	0	Down
	Zm00001d008869	-1.02214	1.10767e-13	Down	HOX29	GO:0005634,GO:0003677,GO:0003700,GO:0008289	nucleus|DNA binding|DNA-binding transcription factor activity|lipid binding					Zm00001d016651	-1.33937	2.82331e-10	Down								Zm00001d021596	-2.3488	0	Down
	Zm00001d008872	-2.19085	0.00725202	Down	ERF037	GO:0005634,GO:0003677,GO:0003700,GO:0009873	nucleus|DNA binding|DNA-binding transcription factor activity|ethylene-activated signaling pathway					Zm00001d016660	2.13825	0.00251017	Up	CYP	GO:0005737,GO:0005829,GO:0016018,GO:0003755,GO:0006457,GO:0000413	cytoplasm|cytosol|cyclosporin A binding|peptidyl-prolyl cis-trans isomerase activity|protein folding|protein peptidyl-prolyl isomerization					Zm00001d021615	1.90863	0	UP
	Zm00001d008934	-2.10922	0.00158917	Down	At1g28640	GO:0005576,GO:0016788,GO:0016042	extracellular region|hydrolase activity, acting on ester bonds|lipid catabolic process					Zm00001d016857	1.70922	0.00018806	Up								Zm00001d021788	-1.19563	0	Down
	Zm00001d008939	-1.10955	6.61355e-14	Down	RFT1	GO:0005783,GO:0005634,GO:0030154,GO:0009908,GO:0010229,GO:0048573,GO:0009909,GO:0048510,GO:0010228	endoplasmic reticulum|nucleus|cell differentiation|flower development|inflorescence development|photoperiodism, flowering|regulation of flower development|regulation of timing of transition from vegetative to reproductive phase|vegetative to reproductive phase transition of meristem	zma04712	Circadian rhythm - plant			Zm00001d017033	-1.30012	2.93404e-06	Down								Zm00001d022406	-2.04946	0	Down
	Zm00001d008983	-1.68032	1.16386e-07	Down	AAA1	GO:0005737,GO:0005874,GO:0015630,GO:0005524,GO:0016887,GO:0016853,GO:0008017,GO:0008568,GO:0043622,GO:0000226,GO:0051013,GO:0009825,GO:0009832,GO:0010091	cytoplasm|microtubule|microtubule cytoskeleton|ATP binding|ATP hydrolysis activity|isomerase activity|microtubule binding|microtubule severing ATPase activity|cortical microtubule organization|microtubule cytoskeleton organization|microtubule severing|multidimensional cell growth|plant-type cell wall biogenesis|trichome branching					Zm00001d017276	1.15355	1.13294e-05	Up	ZB8	GO:0005737,GO:0045548,GO:0009800,GO:0006559	cytoplasm|phenylalanine ammonia-lyase activity|cinnamic acid biosynthetic process|L-phenylalanine catabolic process	zma00360,zma00940	Phenylalanine metabolism|Phenylpropanoid biosynthesis			Zm00001d008214	-1.77968	0	Down
	Zm00001d009309	-1.29104	1.47301e-10	Down	XTH22	GO:0048046,GO:0005794,GO:0099503,GO:0004553,GO:0030247,GO:0016762,GO:0042546,GO:0071456,GO:0009664,GO:0009733,GO:0009741,GO:0009409,GO:0009408,GO:0009612,GO:0010411	apoplast|Golgi apparatus|secretory vesicle|hydrolase activity, hydrolyzing O-glycosyl compounds|polysaccharide binding|xyloglucan:xyloglucosyl transferase activity|cell wall biogenesis|cellular response to hypoxia|plant-type cell wall organization|response to auxin|response to brassinosteroid|response to cold|response to heat|response to mechanical stimulus|xyloglucan metabolic process					Zm00001d017422	-3.43404	3.53877e-11	Down	HOX24	GO:0005634,GO:0000981,GO:0043565	nucleus|DNA-binding transcription factor activity, RNA polymerase II-specific|sequence-specific DNA binding					Zm00001d009243	-1.14629	0	Down
	Zm00001d009328	-2.8053	1.38251e-43	Down	MUCI21	GO:0005794,GO:0000139,GO:0047517,GO:0016757,GO:0071555,GO:0010192,GO:0048354	Golgi apparatus|Golgi membrane|1,4-beta-D-xylan synthase activity|glycosyltransferase activity|cell wall organization|mucilage biosynthetic process|mucilage biosynthetic process involved in seed coat development					Zm00001d017466	-1.81408	0.0076516	Down	ERF5	GO:0005634,GO:0003700,GO:0000976,GO:0006952,GO:0009873,GO:0009733,GO:0009409	nucleus|DNA-binding transcription factor activity|transcription cis-regulatory region binding|defense response|ethylene-activated signaling pathway|response to auxin|response to cold					Zm00001d009618	2.16424	0	UP
	Zm00001d009398	-1.53285	6.23643e-08	Down	MES3	GO:0005773,GO:0016788,GO:0080030,GO:0080032,GO:0080031,GO:0009694,GO:0031408,GO:0009696	vacuole|hydrolase activity, acting on ester bonds|methyl indole-3-acetate esterase activity|methyl jasmonate esterase activity|methyl salicylate esterase activity|jasmonic acid metabolic process|oxylipin biosynthetic process|salicylic acid metabolic process					Zm00001d017591	-4.3791	0.000486118	Down	ERF025	GO:0005634,GO:0003700,GO:0000976,GO:0050832,GO:0009873,GO:0019760	nucleus|DNA-binding transcription factor activity|transcription cis-regulatory region binding|defense response to fungus|ethylene-activated signaling pathway|glucosinolate metabolic process					Zm00001d009726	-2.27463	0	Down
	Zm00001d009487	-1.21372	7.28539e-12	Down								Zm00001d017762	-1.47778	2.18317e-05	Down	CYP707A5	GO:0016020,GO:0010295,GO:0020037,GO:0005506,GO:0046345	membrane|(+)-abscisic acid 8'-hydroxylase activity|heme binding|iron ion binding|abscisic acid catabolic process	zma00906	Carotenoid biosynthesis			Zm00001d009745	-1.53224	0	Down
	Zm00001d009567	-1.21904	1.00113e-12	Down	FLA13	GO:0005794,GO:0009505,GO:0005886,GO:0009506,GO:0009536,GO:0009834	Golgi apparatus|plant-type cell wall|plasma membrane|plasmodesma|plastid|plant-type secondary cell wall biogenesis					Zm00001d017799	1.40349	8.95955e-32	Up	SDN1	GO:0005634,GO:0008408,GO:0000175,GO:0044748,GO:0004527,GO:0035198,GO:0010587	nucleus|3'-5' exonuclease activity|3'-5'-exoribonuclease activity|3'-5'-exoribonuclease activity involved in mature miRNA 3'-end processing|exonuclease activity|miRNA binding|miRNA catabolic process					Zm00001d010314	-1.70053	0	Down
	Zm00001d009568	-1.73302	9.37327e-06	Down	GRXS9	GO:0005737,GO:0005634,GO:0051537,GO:0046872	cytoplasm|nucleus|2 iron, 2 sulfur cluster binding|metal ion binding					Zm00001d017851	2.20378	1.41826e-08	Up	AGP23	GO:0005886	plasma membrane					Zm00001d011183	2.0222	0	UP
	Zm00001d009570	3.79857	1.24342e-143	Up	U2AF35B	GO:0005681,GO:0089701,GO:0003677,GO:0046872,GO:0030628,GO:0000398	spliceosomal complex|U2AF complex|DNA binding|metal ion binding|pre-mRNA 3'-splice site binding|mRNA splicing, via spliceosome	zma03040	Spliceosome			Zm00001d017974	2.0203	0.00329347	Up								Zm00001d011642	2.10186	0	UP
	Zm00001d009589	1.83927	0.00119742	Up	CAB-M9	GO:0009535,GO:0009522,GO:0009523,GO:0016168,GO:0046872,GO:0009768,GO:0009416	chloroplast thylakoid membrane|photosystem I|photosystem II|chlorophyll binding|metal ion binding|photosynthesis, light harvesting in photosystem I|response to light stimulus	zma00196	Photosynthesis - antenna proteins			Zm00001d017975	1.53065	0.00871605	Up								Zm00001d011746	-2.21243	0	Down
	Zm00001d009765	4.75064	0.00969532	Up								Zm00001d017987	-1.28263	1.61189e-05	Down	TOR1L3	GO:0005874,GO:0008017	microtubule|microtubule binding					Zm00001d012394	-2.96848	0	Down
	Zm00001d009811	-1.48926	0.00157365	Down	NET4A	GO:0005774,GO:0003779	vacuolar membrane|actin binding					Zm00001d018056	-2.71095	3.42384e-05	Down	ILI5	GO:0005737,GO:0005634,GO:0042803,GO:0051512,GO:1900457,GO:0006355,GO:2000024,GO:0080113,GO:0009646,GO:0009741	cytoplasm|nucleus|protein homodimerization activity|positive regulation of unidimensional cell growth|regulation of brassinosteroid mediated signaling pathway|regulation of DNA-templated transcription|regulation of leaf development|regulation of seed growth|response to absence of light|response to brassinosteroid					Zm00001d012398	-3.8199	0	Down
	Zm00001d009945	-1.67929	0.0102392	Down								Zm00001d018064	5.21796	7.32612e-06	Up	LAC9	GO:0048046,GO:0005507,GO:0052716,GO:0016491,GO:0046274	apoplast|copper ion binding|hydroquinone:oxygen oxidoreductase activity|oxidoreductase activity|lignin catabolic process					Zm00001d012770	1.25386	0	UP
	Zm00001d009985	-1.64165	4.4867e-20	Down	CML15	GO:0005509	calcium ion binding	zma04626	Plant-pathogen interaction			Zm00001d018107	-1.4213	4.39181e-10	Down	PHI-1	GO:0048046,GO:0005615	apoplast|extracellular space					Zm00001d035812	1.40377	0	UP
	Zm00001d010201	-1.31539	1.53903e-10	Down	MYB308	GO:0005634,GO:0003677	nucleus|DNA binding					Zm00001d018340	2.08959	2.71468e-05	Up	AVT1A	GO:0016020,GO:0000325,GO:0015171,GO:0003333	membrane|plant-type vacuole|amino acid transmembrane transporter activity|amino acid transmembrane transport					Zm00001d036345	-1.33049	0	Down
	Zm00001d010385	-1.37445	1.45538e-05	Down	SOK5	GO:0031234,GO:0042803,GO:0007049,GO:0051301,GO:1905392,GO:0051258,GO:0051302,GO:2000067,GO:0090708	extrinsic component of cytoplasmic side of plasma membrane|protein homodimerization activity|cell cycle|cell division|plant organ morphogenesis|protein polymerization|regulation of cell division|regulation of root morphogenesis|specification of plant organ axis polarity					Zm00001d018455	-2.41748	0.000315166	Down	KCS12	GO:0005783,GO:0016020,GO:0102756,GO:0006633	endoplasmic reticulum|membrane|very-long-chain 3-ketoacyl-CoA synthase activity|fatty acid biosynthetic process	zma00062,zma04626	Fatty acid elongation|Plant-pathogen interaction			Zm00001d036489	-1.78301	0	Down
	Zm00001d010428	-1.55867	0.000733992	Down	RHF2A	GO:0046872,GO:0004842,GO:0009561,GO:0055046,GO:0051603,GO:0051726	metal ion binding|ubiquitin-protein transferase activity|megagametogenesis|microgametogenesis|proteolysis involved in protein catabolic process|regulation of cell cycle					Zm00001d018738	2.27531	4.50913e-47	Up		GO:0005576,GO:0006952,GO:0009607	extracellular region|defense response|response to biotic stimulus	zma04016,zma04075,zma04626	MAPK signaling pathway - plant|Plant hormone signal transduction|Plant-pathogen interaction			Zm00001d037397	-2.05979	0	Down
	Zm00001d010616	1.25025	0.00489668	Up	WRKY62	GO:0005634,GO:0003700,GO:0043565,GO:0042742,GO:0009863	nucleus|DNA-binding transcription factor activity|sequence-specific DNA binding|defense response to bacterium|salicylic acid mediated signaling pathway					Zm00001d018839	-3.30599	0.00108801	Down	CYP92C5	GO:0016020,GO:0097007,GO:0102171,GO:0020037,GO:0005506,GO:0010333,GO:0006952,GO:0080027,GO:0016114	membrane|4,8,12-trimethyltrideca-1,3,7,11-tetraene synthase activity|DMNT synthase activity|heme binding|iron ion binding|terpene synthase activity|defense response|response to herbivore|terpenoid biosynthetic process	zma00904	Diterpenoid biosynthesis			Zm00001d037398	-2.99569	0	Down
	Zm00001d010652	-1.80553	2.32985e-05	Down	EDL3	GO:0005634,GO:0009738,GO:0010029,GO:0009737,GO:0006970,GO:0009651,GO:0009414,GO:0010228	nucleus|abscisic acid-activated signaling pathway|regulation of seed germination|response to abscisic acid|response to osmotic stress|response to salt stress|response to water deprivation|vegetative to reproductive phase transition of meristem					Zm00001d018954	1.99944	0.00270502	Up	Os05g0277500	GO:0048046,GO:0009506,GO:0030145,GO:0010497,GO:2000280	apoplast|plasmodesma|manganese ion binding|plasmodesmata-mediated intercellular transport|regulation of root development					Zm00001d037513	2.0441	0	UP
	Zm00001d010662	1.99314	2.94142e-43	Up	KINB1	GO:0009507,GO:0005886,GO:0005524,GO:0005975,GO:0006633,GO:0042128	chloroplast|plasma membrane|ATP binding|carbohydrate metabolic process|fatty acid biosynthetic process|nitrate assimilation					Zm00001d019060	1.47493	7.42716e-14	Up	Os07g0190000	GO:0009507,GO:0008661,GO:0046872,GO:0016744,GO:0052865,GO:0016114,GO:0009228	chloroplast|1-deoxy-D-xylulose-5-phosphate synthase activity|metal ion binding|transketolase or transaldolase activity|1-deoxy-D-xylulose 5-phosphate biosynthetic process|terpenoid biosynthetic process|thiamine biosynthetic process	zma00730,zma00900	Thiamine metabolism|Terpenoid backbone biosynthesis			Zm00001d037532	-2.08008	0	Down
	Zm00001d010743	-1.37632	1.13394e-06	Down	CIPK19	GO:0005524,GO:0106310,GO:0004674,GO:0006468,GO:0007165	ATP binding|protein serine kinase activity|protein serine/threonine kinase activity|protein phosphorylation|signal transduction					Zm00001d019084	-1.04158	0.00219977	Down	RNP1	GO:0005829,GO:0005634,GO:0005681,GO:0003729,GO:0006397,GO:0051028,GO:1901000,GO:2000070,GO:0008380,GO:0010228	cytosol|nucleus|spliceosomal complex|mRNA binding|mRNA processing|mRNA transport|regulation of response to salt stress|regulation of response to water deprivation|RNA splicing|vegetative to reproductive phase transition of meristem	zma03015	mRNA surveillance pathway			Zm00001d037551	-1.35613	0	Down
	Zm00001d010812	-1.5119	3.08994e-19	Down	HSFA4D	GO:0005634,GO:0003700,GO:0000978,GO:0034605,GO:0006357	nucleus|DNA-binding transcription factor activity|RNA polymerase II cis-regulatory region sequence-specific DNA binding|cellular response to heat|regulation of transcription by RNA polymerase II					Zm00001d019266	-2.24911	0.0011572	Down	AGPL4	GO:0009507,GO:0005524,GO:0008878,GO:0005978,GO:0019252	chloroplast|ATP binding|glucose-1-phosphate adenylyltransferase activity|glycogen biosynthetic process|starch biosynthetic process	zma00500,zma00520	Starch and sucrose metabolism|Amino sugar and nucleotide sugar metabolism			Zm00001d037636	2.03586	0	UP
	Zm00001d010956	-1.02882	7.96932e-25	Down	Os05g0128200	GO:0003677,GO:0046872,GO:0060255,GO:0051171,GO:0080090	DNA binding|metal ion binding|regulation of macromolecule metabolic process|regulation of nitrogen compound metabolic process|regulation of primary metabolic process					Zm00001d019453	-2.26993	0.000153742	Down								Zm00001d038678	-2.33093	0	Down
	Zm00001d010987	-1.11327	6.23064e-24	Down	AP2-1	GO:0005634,GO:0003677,GO:0003700,GO:0045892,GO:2000014,GO:0009909,GO:0080050,GO:0010581	nucleus|DNA binding|DNA-binding transcription factor activity|negative regulation of DNA-templated transcription|regulation of endosperm development|regulation of flower development|regulation of seed development|regulation of starch biosynthetic process					Zm00001d019497	-1.14581	7.01588e-06	Down	PSL5	GO:0005783,GO:0009536,GO:0090599,GO:0030246,GO:0033919,GO:0015926,GO:0004553,GO:0030244,GO:0042742,GO:0006491,GO:0009826	endoplasmic reticulum|plastid|alpha-glucosidase activity|carbohydrate binding|glucan 1,3-alpha-glucosidase activity|glucosidase activity|hydrolase activity, hydrolyzing O-glycosyl compounds|cellulose biosynthetic process|defense response to bacterium|N-glycan processing|unidimensional cell growth					Zm00001d038728	-1.98624	0	Down
	Zm00001d011079	2.36263	6.85713e-05	Up		GO:0004867,GO:0010466,GO:0009611	serine-type endopeptidase inhibitor activity|negative regulation of peptidase activity|response to wounding					Zm00001d019541	-3.53321	0.0020718	Down								Zm00001d038751	-1.49467	0	Down
	Zm00001d011228	-1.13828	3.83731e-21	Down	IQM4	GO:0009507,GO:0005634,GO:0005516,GO:0071456,GO:0009737,GO:0009651	chloroplast|nucleus|calmodulin binding|cellular response to hypoxia|response to abscisic acid|response to salt stress					Zm00001d019552	1.35991	1.50034e-05	Up	AGAL1	GO:0048046,GO:0009505,GO:0099503,GO:0052692,GO:0005975,GO:0071555	apoplast|plant-type cell wall|secretory vesicle|raffinose alpha-galactosidase activity|carbohydrate metabolic process|cell wall organization	zma00052,zma00561,zma00600,zma00603	Galactose metabolism|Glycerolipid metabolism|Sphingolipid metabolism|Glycosphingolipid biosynthesis - globo and isoglobo series			Zm00001d038809	-1.42093	0	Down
	Zm00001d011236	-1.16837	2.50337e-16	Down		GO:0000786,GO:0005634,GO:0003677,GO:0046982,GO:0030527,GO:0006334	nucleosome|nucleus|DNA binding|protein heterodimerization activity|structural constituent of chromatin|nucleosome assembly					Zm00001d019593	-3.14918	0.00087362	Down	At4g34215	GO:0005829,GO:0016787	cytosol|hydrolase activity					Zm00001d039000	-1.83584	0	Down
	Zm00001d011285	2.42054	0.000269164	Up	CAB2R	GO:0009535,GO:0009522,GO:0009523,GO:0016168,GO:0046872,GO:0015979,GO:0009768,GO:0009416	chloroplast thylakoid membrane|photosystem I|photosystem II|chlorophyll binding|metal ion binding|photosynthesis|photosynthesis, light harvesting in photosystem I|response to light stimulus	zma00196	Photosynthesis - antenna proteins			Zm00001d019680	-2.64804	0.004565	Down								Zm00001d039141	-1.69032	0	Down
	Zm00001d011369	1.18088	1.07418e-12	Up	GSVIVT00026920001	GO:0016020,GO:0004650,GO:0005975	membrane|polygalacturonase activity|carbohydrate metabolic process					Zm00001d019923	3.65826	0.00770225	Up								Zm00001d044903	-1.58101	0	Down
	Zm00001d011434	-1.99975	0.000165193	Down								Zm00001d019994	-1.67913	5.9115e-08	Down	FLA2	GO:0005829,GO:0000325,GO:0005886	cytosol|plant-type vacuole|plasma membrane					Zm00001d045340	2.18182	0	UP
	Zm00001d011607	-1.0629	2.62202e-06	Down								Zm00001d020068	-2.57309	8.89245e-83	Down	RPS4	GO:0022627,GO:0003723,GO:0019843,GO:0003735,GO:0006412	cytosolic small ribosomal subunit|RNA binding|rRNA binding|structural constituent of ribosome|translation					Zm00001d045451	-1.22232	0	Down
	Zm00001d011614	-1.30179	0.000307021	Down	RAX3	GO:0005634,GO:0003677,GO:0003700	nucleus|DNA binding|DNA-binding transcription factor activity					Zm00001d020317	-4.16172	0.00117462	Down								Zm00001d046210	-1.87157	0	Down
	Zm00001d011626	-1.11707	1.25944e-06	Down								Zm00001d020332	-2.35096	9.29576e-10	Down	PUB19	GO:0005737,GO:0005634,GO:0004842,GO:0010029	cytoplasm|nucleus|ubiquitin-protein transferase activity|regulation of seed germination					Zm00001d046553	-1.89252	0	Down
	Zm00001d011639	-1.28087	7.30359e-06	Down	Os01g0693400	GO:0005634,GO:0003677,GO:0003700	nucleus|DNA binding|DNA-binding transcription factor activity					Zm00001d020353	1.08003	4.14113e-06	Up	CYCD2-1	GO:0000307,GO:0005737,GO:0005634,GO:0016538,GO:0051301,GO:0044772,GO:0000079	cyclin-dependent protein kinase holoenzyme complex|cytoplasm|nucleus|cyclin-dependent protein serine/threonine kinase regulator activity|cell division|mitotic cell cycle phase transition|regulation of cyclin-dependent protein serine/threonine kinase activity					Zm00001d047204	-1.88129	0	Down
	Zm00001d011641	-1.26404	0.013465	Down	XA21	GO:0005789,GO:0005634,GO:0005886,GO:0005524,GO:0106310,GO:0004674,GO:0006952,GO:0031349,GO:1900426,GO:0046777	endoplasmic reticulum membrane|nucleus|plasma membrane|ATP binding|protein serine kinase activity|protein serine/threonine kinase activity|defense response|positive regulation of defense response|positive regulation of defense response to bacterium|protein autophosphorylation					Zm00001d020479	-2.35797	2.61958e-15	Down	TIF3E1	GO:0008180,GO:0005737,GO:0005829,GO:0031597,GO:0016282,GO:0033290,GO:0005852,GO:0071540,GO:0005634,GO:0003729,GO:0003743,GO:0030371,GO:0006352,GO:0009908,GO:0001732,GO:0009640,GO:0006412,GO:0006413	COP9 signalosome|cytoplasm|cytosol|cytosolic proteasome complex|eukaryotic 43S preinitiation complex|eukaryotic 48S preinitiation complex|eukaryotic translation initiation factor 3 complex|eukaryotic translation initiation factor 3 complex, eIF3e|nucleus|mRNA binding|translation initiation factor activity|translation repressor activity|DNA-templated transcription initiation|flower development|for…					Zm00001d047582	-1.71174	0	Down
	Zm00001d011657	-1.08236	0.0128578	Down	PM19L	GO:0016020	membrane					Zm00001d020490	1.21963	0.000617125	Up	RHL1	GO:0005634,GO:0003677,GO:0046983	nucleus|DNA binding|protein dimerization activity					Zm00001d047749	-2.29254	0	Down
	Zm00001d011751	-1.97848	0.00154073	Down	S40-3	GO:0005634,GO:0002215,GO:0010150,GO:0010468,GO:0061062,GO:0009737,GO:0009646,GO:0009617,GO:0009751	nucleus|defense response to nematode|leaf senescence|regulation of gene expression|regulation of nematode larval development|response to abscisic acid|response to absence of light|response to bacterium|response to salicylic acid					Zm00001d020512	-2.81436	0.00162416	Down	NPY1	GO:0005770,GO:0005886,GO:0045176,GO:0010540,GO:0048825,GO:0009908,GO:0010229,GO:0009911,GO:0016567	late endosome|plasma membrane|apical protein localization|basipetal auxin transport|cotyledon development|flower development|inflorescence development|positive regulation of flower development|protein ubiquitination					Zm00001d047808	-2.73268	0	Down
	Zm00001d011838	-1.28186	4.84085e-17	Down	MUCI21	GO:0005794,GO:0000139,GO:0047517,GO:0016757,GO:0071555,GO:0010192,GO:0048354	Golgi apparatus|Golgi membrane|1,4-beta-D-xylan synthase activity|glycosyltransferase activity|cell wall organization|mucilage biosynthetic process|mucilage biosynthetic process involved in seed coat development					Zm00001d020569	1.5975	1.91162e-06	Up	MYB36	GO:0048226,GO:0005634,GO:0003700,GO:0000976,GO:0030154,GO:0035987,GO:0050801,GO:0008285,GO:0045892,GO:0045597,GO:0045893,GO:2000067	Casparian strip|nucleus|DNA-binding transcription factor activity|transcription cis-regulatory region binding|cell differentiation|endodermal cell differentiation|ion homeostasis|negative regulation of cell population proliferation|negative regulation of DNA-templated transcription|positive regulation of cell differentiation|positive regulation of DNA-templated transcription|regulation of root mo…					Zm00001d047845	-2.423	0	Down
	Zm00001d011919	-1.06257	1.56121e-31	Down	SRC2	GO:0005789,GO:0005886,GO:0032586,GO:0006952	endoplasmic reticulum membrane|plasma membrane|protein storage vacuole membrane|defense response					Zm00001d020686	1.01536	6.7161e-50	Up	ACO1	GO:0009815,GO:0051213,GO:0031418,GO:0046872,GO:0009693,GO:0009835	1-aminocyclopropane-1-carboxylate oxidase activity|dioxygenase activity|L-ascorbic acid binding|metal ion binding|ethylene biosynthetic process|fruit ripening	zma00270	Cysteine and methionine metabolism			Zm00001d047989	-1.53675	0	Down
	Zm00001d012180	-1.61414	3.92751e-06	Down		GO:0005634	nucleus					Zm00001d020811	-1.57317	3.97319e-05	Down	ABCG1	GO:0005886,GO:0140359,GO:0005524,GO:0016887,GO:0010597,GO:0055085	plasma membrane|ABC-type transporter activity|ATP binding|ATP hydrolysis activity|green leaf volatile biosynthetic process|transmembrane transport	zma02010	ABC transporters			Zm00001d048201	-2.15395	0	Down
	Zm00001d012212	1.64128	9.0451e-12	Up	20ox2	GO:0046872,GO:0016491	metal ion binding|oxidoreductase activity	zma00904	Diterpenoid biosynthesis			Zm00001d020967	1.00549	0.000592674	Up								Zm00001d023529	1.51585	0	UP
	Zm00001d012231	1.17561	1.15557e-20	Up	AAP8	GO:0016020,GO:0005886,GO:0015172,GO:0015171,GO:0015175,GO:0015293,GO:0015800,GO:0003333,GO:0015804	membrane|plasma membrane|acidic amino acid transmembrane transporter activity|amino acid transmembrane transporter activity|neutral L-amino acid transmembrane transporter activity|symporter activity|acidic amino acid transport|amino acid transmembrane transport|neutral amino acid transport					Zm00001d021168	1.03493	8.97279e-09	Up		GO:0000166,GO:0080043,GO:0080044,GO:0008194,GO:0098754	nucleotide binding|quercetin 3-O-glucosyltransferase activity|quercetin 7-O-glucosyltransferase activity|UDP-glycosyltransferase activity|detoxification					Zm00001d024027	1.60533	0	UP
	Zm00001d012276	-2.13338	2.78218e-14	Down	H3-1.1	GO:0000786,GO:0005634,GO:0003677,GO:0046982,GO:0030527	nucleosome|nucleus|DNA binding|protein heterodimerization activity|structural constituent of chromatin					Zm00001d021324	1.20746	0.00524673	Up	PHT3	GO:0016747,GO:0050734	acyltransferase activity, transferring groUp other than amino-acyl groUp|hydroxycinnamoyltransferase activity					Zm00001d024210	-3.77041	0	Down
	Zm00001d012290	1.14916	0.0103459	Up								Zm00001d021358	-1.12284	1.88897e-09	Down	At5g58770	GO:0009507,GO:0009570,GO:0005783,GO:0045547,GO:0002094,GO:0009668,GO:0016094,GO:0006486,GO:0009409	chloroplast|chloroplast stroma|endoplasmic reticulum|dehydrodolichyl diphosphate synthase activity|polyprenyltransferase activity|plastid membrane organization|polyprenol biosynthetic process|protein glycosylation|response to cold	zma00900	Terpenoid backbone biosynthesis			Zm00001d024423	3.17638	0	UP
	Zm00001d012321	-3.01916	1.39318e-61	Down	HSPRO1	GO:0005737,GO:0020037,GO:0046872,GO:0006952,GO:0019441	cytoplasm|heme binding|metal ion binding|defense response|tryptophan catabolic process to kynurenine					Zm00001d021647	1.62582	1.60771e-24	Up	ABCG43	GO:0016020,GO:0140359,GO:0005524	membrane|ABC-type transporter activity|ATP binding	zma02010	ABC transporters			Zm00001d024546	-2.88619	0	Down
	Zm00001d012415	-1.23763	4.02814e-06	Down	PCS1	GO:0005783,GO:0004190,GO:0008233,GO:0012501,GO:0006508	endoplasmic reticulum|aspartic-type endopeptidase activity|peptidase activity|programmed cell death|proteolysis					Zm00001d021683	1.80824	8.5648e-46	Up	SD11	GO:0005886,GO:0009506,GO:0005524,GO:0005516,GO:0030246,GO:0106310,GO:0004674,GO:0031625,GO:0006468,GO:0048544	plasma membrane|plasmodesma|ATP binding|calmodulin binding|carbohydrate binding|protein serine kinase activity|protein serine/threonine kinase activity|ubiquitin protein ligase binding|protein phosphorylation|recognition of pollen					Zm00001d024547	-2.91368	0	Down
	Zm00001d012441	-1.68394	2.19891e-05	Down	COL2	GO:0005634,GO:0003677,GO:0003700,GO:0008270,GO:0009658,GO:0009909	nucleus|DNA binding|DNA-binding transcription factor activity|zinc ion binding|chloroplast organization|regulation of flower development					Zm00001d021695	2.03543	8.68811e-37	Up	At5g56590	GO:0005576,GO:0005886,GO:0009536,GO:0042973,GO:0005975,GO:0071555,GO:0006952	extracellular region|plasma membrane|plastid|glucan endo-1,3-beta-D-glucosidase activity|carbohydrate metabolic process|cell wall organization|defense response					Zm00001d024572	-1.82559	0	Down
	Zm00001d012450	-1.32804	0.00743963	Down	At4g08330	GO:0009507	chloroplast					Zm00001d021699	2.10921	0.00418949	Up	CRK10	GO:0005886,GO:0005524,GO:0004674,GO:0042742,GO:0006468	plasma membrane|ATP binding|protein serine/threonine kinase activity|defense response to bacterium|protein phosphorylation					Zm00001d025322	-2.19759	0	Down
	Zm00001d012575	2.77011	7.39962e-05	Up	MORC6	GO:0009941,GO:0005634,GO:0009506,GO:0005524,GO:0016887,GO:0003677,GO:0004519,GO:0042803,GO:0003723,GO:0006952,GO:0006281,GO:0080188,GO:1902290,GO:0006282,GO:0060966	chloroplast envelope|nucleus|plasmodesma|ATP binding|ATP hydrolysis activity|DNA binding|endonuclease activity|protein homodimerization activity|RNA binding|defense response|DNA repair|gene silencing by RNA-directed DNA methylation|positive regulation of defense response to oomycetes|regulation of DNA repair|regulation of gene silencing by RNA					Zm00001d021774	-1.23596	5.89298e-05	Down								Zm00001d025528	2.70376	0	UP
	Zm00001d012591	-1.12331	1.07107e-08	Down	Os01g0794400	GO:0047134	protein-disulfide reductase (NAD(P)) activity					Zm00001d021791	1.04739	0.002066	Up								Zm00001d025747	-1.80332	0	Down
	Zm00001d012596	-1.17704	0.00217228	Down								Zm00001d021929	3.14755	2.39647e-07	Up	GGPS	GO:0009507,GO:0004161,GO:0004311,GO:0004337,GO:0046872,GO:0016117,GO:0045337,GO:0033384,GO:0033386	chloroplast|dimethylallyltranstransferase activity|farnesyltranstransferase activity|geranyltranstransferase activity|metal ion binding|carotenoid biosynthetic process|farnesyl diphosphate biosynthetic process|geranyl diphosphate biosynthetic process|geranylgeranyl diphosphate biosynthetic process	zma00900	Terpenoid backbone biosynthesis			Zm00001d025773	-1.47265	0	Down
	Zm00001d012648	-1.01871	2.54406e-09	Down	GLCAT14A	GO:0005794,GO:0000139,GO:0015020,GO:0009826	Golgi apparatus|Golgi membrane|glucuronosyltransferase activity|unidimensional cell growth					Zm00001d021959	2.33221	0.00544009	Up								Zm00001d025892	-1.26061	0	Down
	Zm00001d012741	1.17918	5.27273e-05	Up								Zm00001d021995	1.10429	0.000279126	Up	LBD37	GO:0000976,GO:0006807,GO:0010468,GO:0060776	transcription cis-regulatory region binding|nitrogen compound metabolic process|regulation of gene expression|simple leaf morphogenesis					Zm00001d026140	-3.36838	0	Down
	Zm00001d012764	-4.05021	0.00242469	Down		GO:0005737,GO:0004471,GO:0004473,GO:0046872,GO:0051287,GO:0008948,GO:0006108	cytoplasm|malate dehydrogenase (decarboxylating) (NAD+) activity|malate dehydrogenase (decarboxylating) (NADP+) activity|metal ion binding|NAD binding|oxaloacetate decarboxylase activity|malate metabolic process	zma00620,zma00710	Pyruvate metabolism|Carbon fixation by Calvin cycle			Zm00001d022053	-1.49436	1.37995e-06	Down								Zm00001d026437	-1.33933	0	Down
	Zm00001d012782	-1.45473	0.000797077	Down	UGT88F3	GO:0008194	UDP-glycosyltransferase activity					Zm00001d022155	-3.50316	9.7253e-16	Down	SRF6	GO:0005886,GO:0005524,GO:0004672,GO:0006468	plasma membrane|ATP binding|protein kinase activity|protein phosphorylation					Zm00001d026606	4.67254	0	UP
	Zm00001d012791	-1.26171	0.00200094	Down	BURP3							Zm00001d022437	1.17511	2.10781e-16	Up	WRKY45-1	GO:0005634,GO:0003700,GO:0043565,GO:0006952,GO:0009788,GO:1900425,GO:0080148,GO:0080151,GO:1900150,GO:0006355,GO:0009409	nucleus|DNA-binding transcription factor activity|sequence-specific DNA binding|defense response|negative regulation of abscisic acid-activated signaling pathway|negative regulation of defense response to bacterium|negative regulation of response to water deprivation|positive regulation of salicylic acid mediated signaling pathway|regulation of defense response to fungus|regulation of DNA-templat…					Zm00001d000126	-2.91561	0	Down
	Zm00001d012802	1.43994	9.23863e-26	Up	UPF1	GO:0005737,GO:0005829,GO:0000932,GO:0009506,GO:0005524,GO:0016887,GO:0003677,GO:0003729,GO:0003723,GO:0003724,GO:0008270,GO:0042742,GO:0009867,GO:0048571,GO:0000184,GO:0009611,GO:0008380,GO:0009863,GO:0010182,GO:0006412	cytoplasm|cytosol|P-body|plasmodesma|ATP binding|ATP hydrolysis activity|DNA binding|mRNA binding|RNA binding|RNA helicase activity|zinc ion binding|defense response to bacterium|jasmonic acid mediated signaling pathway|long-day photoperiodism|nuclear-transcribed mRNA catabolic process, nonsense-mediated decay|response to wounding|RNA splicing|salicylic acid mediated signaling pathway|sugar media…					Zm00001d022448	1.06198	3.0502e-05	Up	OFP17	GO:0005634,GO:0045892	nucleus|negative regulation of DNA-templated transcription					Zm00001d000133	-1.21125	0	Down
	Zm00001d012808	2.92489	0.00574206	Up								Zm00001d022630	-1.31556	0.00883404	Down	RNS1	GO:0005576,GO:0004521,GO:0004540,GO:0033897,GO:0003723,GO:0009718,GO:0016036,GO:0009611,GO:0006401	extracellular region|endoribonuclease activity|ribonuclease activity|ribonuclease T2 activity|RNA binding|anthocyanin-containing compound biosynthetic process|cellular response to phosphate starvation|response to wounding|RNA catabolic process					Zm00001d000316	-1.29745	0	Down
	Zm00001d012840	-1.06275	0.00625636	Down								Zm00001d023294	-1.4335	9.23321e-10	Down	NAC58	GO:0005634,GO:0003677,GO:0009738,GO:0006355	nucleus|DNA binding|abscisic acid-activated signaling pathway|regulation of DNA-templated transcription					Zm00001d010852	1.56678	9.2348e-304	UP
	Zm00001d012895	1.10667	5.45682e-12	Up								Zm00001d023296	2.60399	4.74923e-41	Up	OsI_21320	GO:0009570,GO:0098807,GO:0004324,GO:0015979	chloroplast stroma|chloroplast thylakoid membrane protein complex|ferredoxin-NADP+ reductase activity|photosynthesis					Zm00001d040842	1.80702	2.34e-303	UP
	Zm00001d012939	2.00174	1.10004e-06	Up		GO:0005576,GO:0004867,GO:0010466	extracellular region|serine-type endopeptidase inhibitor activity|negative regulation of peptidase activity					Zm00001d023402	-1.73516	2.35083e-08	Down	NIGT1	GO:0005634,GO:0003700,GO:0043565,GO:0045892	nucleus|DNA-binding transcription factor activity|sequence-specific DNA binding|negative regulation of DNA-templated transcription					Zm00001d039104	-1.22044	9.62371e-303	Down
	Zm00001d013080	-1.07548	0.00100758	Down	LRX6	GO:0005576,GO:0005199,GO:0071555	extracellular region|structural constituent of cell wall|cell wall organization					Zm00001d023411	-2.46832	4.26835e-05	Down	NIGT1	GO:0005634,GO:0003700,GO:0043565,GO:0045892	nucleus|DNA-binding transcription factor activity|sequence-specific DNA binding|negative regulation of DNA-templated transcription					Zm00001d019565	-1.52671	3.21826e-300	Down
	Zm00001d013082	-1.07178	2.37224e-05	Down								Zm00001d023516	2.06701	4.50102e-22	Up		GO:0048046,GO:0005537	apoplast|mannose binding					Zm00001d004875	2.20083	7.83575e-300	UP
	Zm00001d013097	-1.10777	1.66331e-05	Down	At1g64760	GO:0048046,GO:0005634,GO:0005886,GO:0009506,GO:0042973,GO:0005975,GO:0006952,GO:0009664	apoplast|nucleus|plasma membrane|plasmodesma|glucan endo-1,3-beta-D-glucosidase activity|carbohydrate metabolic process|defense response|plant-type cell wall organization					Zm00001d023617	2.45583	1.92029e-06	Up	LAC25	GO:0048046,GO:0005507,GO:0052716,GO:0016491,GO:0046274	apoplast|copper ion binding|hydroquinone:oxygen oxidoreductase activity|oxidoreductase activity|lignin catabolic process					Zm00001d048639	-1.57263	8.21527e-300	Down
	Zm00001d013099	-1.74365	0.00984315	Down	CXE15	GO:0106435	carboxylesterase activity					Zm00001d023625	2.74505	0.0027189	Up	CYP71P1	GO:0005789,GO:0020037,GO:0005506,GO:0004497,GO:0016705,GO:0006952,GO:0006587	endoplasmic reticulum membrane|heme binding|iron ion binding|monooxygenase activity|oxidoreductase activity, acting on paired donors, with incorporation or reduction of molecular oxygen|defense response|serotonin biosynthetic process from tryptophan	zma00380	Tryptophan metabolism			Zm00001d052525	-2.13439	8.31604e-300	Down
	Zm00001d013133	1.94489	0.000404746	Up								Zm00001d023700	-4.23985	0.00594986	Down								Zm00001d010056	1.95409	9.95716e-300	UP
	Zm00001d013163	-1.87481	5.05408e-29	Down								Zm00001d023768	1.63969	1.54106e-08	Up	DES2	GO:0016020,GO:0016717,GO:0006636	membrane|oxidoreductase activity, acting on paired donors, with oxidation of a pair of donors resulting in the reduction of molecular oxygen to two molecules of water|unsaturated fatty acid biosynthetic process	zma01040	Biosynthesis of unsaturated fatty acids			Zm00001d026458	1.25128	1.14694e-299	UP
	Zm00001d013202	1.05993	5.617e-14	Up	NHO1	GO:0005634,GO:0003677,GO:0003700	nucleus|DNA binding|DNA-binding transcription factor activity					Zm00001d023769	2.28061	5.59949e-21	Up	DES2	GO:0016020,GO:0016717,GO:0006636	membrane|oxidoreductase activity, acting on paired donors, with oxidation of a pair of donors resulting in the reduction of molecular oxygen to two molecules of water|unsaturated fatty acid biosynthetic process	zma01040	Biosynthesis of unsaturated fatty acids			Zm00001d042353	-1.27579	3.12903e-299	Down
	Zm00001d013208	-1.68003	3.54812e-60	Down		GO:0005634,GO:0003677,GO:0003700,GO:0046872	nucleus|DNA binding|DNA-binding transcription factor activity|metal ion binding					Zm00001d023774	2.51599	4.32328e-08	Up	At1g10030	GO:0005783,GO:0005789,GO:0030674,GO:2000012,GO:0016126	endoplasmic reticulum|endoplasmic reticulum membrane|protein-macromolecule adaptor activity|regulation of auxin polar transport|sterol biosynthetic process					Zm00001d013857	-1.82296	3.128e-298	Down
	Zm00001d013326	-1.24284	5.69885e-11	Down								Zm00001d023811	2.4305	2.76236e-36	Up	PR1	GO:0005737,GO:0010427,GO:0004864,GO:0038023,GO:0009738,GO:0006952,GO:0009607	cytoplasm|abscisic acid binding|protein phosphatase inhibitor activity|signaling receptor activity|abscisic acid-activated signaling pathway|defense response|response to biotic stimulus					Zm00001d023781	4.20184	2.45603e-297	UP
	Zm00001d013638	-1.84159	1.9744e-21	Down	CCX1	GO:0016020,GO:0005774,GO:0015297,GO:0008324,GO:0006812,GO:0006813,GO:0006814	membrane|vacuolar membrane|antiporter activity|cation transmembrane transporter activity|cation transport|potassium ion transport|sodium ion transport					Zm00001d023869	1.41848	1.35463e-05	Up	GRXC15	GO:0005737	cytoplasm					Zm00001d043267	-1.55451	3.16664e-297	Down
	Zm00001d013646	-1.78678	0.0111214	Down	VPY	GO:0005829,GO:0005634,GO:0005886,GO:0036377,GO:0010035,GO:0009610	cytosol|nucleus|plasma membrane|arbuscular mycorrhizal association|response to inorganic substance|response to symbiotic fungus					Zm00001d023984	-4.81602	4.35785e-06	Down	At1g71250	GO:0005576,GO:0016298,GO:0016042	extracellular region|lipase activity|lipid catabolic process					Zm00001d047847	-1.22784	7.31479e-297	Down
	Zm00001d013822	-1.36466	0.00402249	Down	At3g14460	GO:0004016,GO:0043531,GO:0005524,GO:0042742,GO:0050832	adenylate cyclase activity|ADP binding|ATP binding|defense response to bacterium|defense response to fungus					Zm00001d024143	-1.04966	8.08699e-10	Down								Zm00001d028608	-1.63549	2.0411e-295	Down
	Zm00001d013834	-1.4637	1.98154e-34	Down	At2g46620	GO:0016020,GO:0005524,GO:0016887,GO:0006950	membrane|ATP binding|ATP hydrolysis activity|response to stress					Zm00001d024207	1.89758	0.000929669	Up	TPS6	GO:0005737,GO:0050552,GO:0016853,GO:0000287,GO:0050551,GO:0034007,GO:0010333,GO:0050832,GO:0016102,GO:0016114	cytoplasm|(4S)-limonene synthase activity|isomerase activity|magnesium ion binding|myrcene synthase activity|S-linalool synthase activity|terpene synthase activity|defense response to fungus|diterpenoid biosynthetic process|terpenoid biosynthetic process	zma00909	Sesquiterpenoid and triterpenoid biosynthesis			Zm00001d029378	-1.46354	8.68296e-295	Down
	Zm00001d013919	1.27696	0.00553482	Up								Zm00001d024210	2.92793	3.75574e-09	Up	TPS11	GO:0005737,GO:0050552,GO:0016853,GO:0000287,GO:0050551,GO:0034007,GO:0010333,GO:0050832,GO:0016102,GO:0016114	cytoplasm|(4S)-limonene synthase activity|isomerase activity|magnesium ion binding|myrcene synthase activity|S-linalool synthase activity|terpene synthase activity|defense response to fungus|diterpenoid biosynthetic process|terpenoid biosynthetic process	zma00909	Sesquiterpenoid and triterpenoid biosynthesis			Zm00001d025948	-1.33648	1.59724e-292	Down
	Zm00001d013977	1.95533	0.00164148	Up								Zm00001d024262	-1.16146	7.13758e-28	Down	RPL23A	GO:1990904,GO:0005840,GO:0019843,GO:0003735,GO:0006412	ribonucleoprotein complex|ribosome|rRNA binding|structural constituent of ribosome|translation					Zm00001d024211	-3.90275	1.62803e-292	Down
	Zm00001d014072	1.03975	6.77148e-05	Up								Zm00001d024273	-1.02682	3.78032e-06	Down	OsI_28174	GO:0009507,GO:0045300,GO:0046872,GO:0006633	chloroplast|acyl-[acyl-carrier-protein] desaturase activity|metal ion binding|fatty acid biosynthetic process	zma00061,zma01040	Fatty acid biosynthesis|Biosynthesis of unsaturated fatty acids			Zm00001d038891	1.4799	2.93979e-292	UP
	Zm00001d014116	-1.09894	7.21694e-07	Down	PHT1-8	GO:0016020,GO:0005315,GO:0015293,GO:0006817	membrane|inorganic phosphate transmembrane transporter activity|symporter activity|phosphate ion transport					Zm00001d024382	1.26153	8.39523e-35	Up	XTH8	GO:0048046,GO:0004553,GO:0030247,GO:0016762,GO:0042546,GO:0071555,GO:0010411	apoplast|hydrolase activity, hydrolyzing O-glycosyl compounds|polysaccharide binding|xyloglucan:xyloglucosyl transferase activity|cell wall biogenesis|cell wall organization|xyloglucan metabolic process					Zm00001d027454	-2.47166	4.52727e-291	Down
	Zm00001d014253	-1.65062	3.78767e-06	Down	TIFY11E	GO:0005634	nucleus	zma04075	Plant hormone signal transduction			Zm00001d024412	2.96815	3.38492e-05	Up	CPR	GO:0005829,GO:0005789,GO:0050660,GO:0010181,GO:0050661,GO:0003958,GO:0016491	cytosol|endoplasmic reticulum membrane|flavin adenine dinucleotide binding|FMN binding|NADP binding|NADPH-hemoprotein reductase activity|oxidoreductase activity					Zm00001d046835	1.92155	7.91956e-291	UP
	Zm00001d014463	-1.20407	9.51319e-08	Down	At2g25060	GO:0005886,GO:0009506,GO:0099503,GO:0005773,GO:0009055	plasma membrane|plasmodesma|secretory vesicle|vacuole|electron transfer activity					Zm00001d024477	-1.18001	0.00204715	Down	TPS5A	GO:0005737,GO:0102060,GO:0102064,GO:0000287,GO:0102304,GO:0010333,GO:0006952,GO:0016102	cytoplasm|endo-alpha-bergamotene synthase activity|gamma-curcumene synthase activity|magnesium ion binding|sesquithujene synthase activity|terpene synthase activity|defense response|diterpenoid biosynthetic process					Zm00001d005118	1.66534	1.36033e-290	UP
	Zm00001d014491	-1.42216	2.58911e-37	Down	KIC	GO:0005509,GO:0010091	calcium ion binding|trichome branching					Zm00001d024478	-3.23435	1.49163e-07	Down	TPS4	GO:0005737,GO:0000287,GO:0010333,GO:0016102	cytoplasm|magnesium ion binding|terpene synthase activity|diterpenoid biosynthetic process					Zm00001d045519	1.99635	3.33105e-290	UP
	Zm00001d014567	2.58487	0.00356239	Up								Zm00001d024486	-2.97479	0.00130725	Down	TPS10	GO:0005737,GO:0080016,GO:0102877,GO:0102884,GO:0102887,GO:0000287,GO:0006952,GO:0016102	cytoplasm|(-)-E-beta-caryophyllene synthase activity|alpha-copaene synthase activity|alpha-zingiberene synthase activity|beta-sesquiphellandrene synthase activity|magnesium ion binding|defense response|diterpenoid biosynthetic process	zma00909	Sesquiterpenoid and triterpenoid biosynthesis			Zm00001d048623	-2.22238	6.81286e-288	Down
	Zm00001d014608	-1.5297	9.38418e-20	Down	PER16	GO:0005576,GO:0020037,GO:0140825,GO:0046872,GO:0042744,GO:0006979	extracellular region|heme binding|lactoperoxidase activity|metal ion binding|hydrogen peroxide catabolic process|response to oxidative stress	zma00940	Phenylpropanoid biosynthesis			Zm00001d024531	-1.18013	1.33899e-15	Down	CSLF6	GO:0000139,GO:0005886,GO:0016760,GO:0051753,GO:0071555,GO:0030244,GO:0009833	Golgi membrane|plasma membrane|cellulose synthase (UDP-forming) activity|mannan synthase activity|cell wall organization|cellulose biosynthetic process|plant-type primary cell wall biogenesis					Zm00001d053554	-1.93076	1.36626e-287	Down
	Zm00001d014628	-1.28791	2.35508e-06	Down	HOX18	GO:0005634,GO:0000981,GO:0043565	nucleus|DNA-binding transcription factor activity, RNA polymerase II-specific|sequence-specific DNA binding					Zm00001d024664	3.86054	0.00549868	Up	TDC1	GO:0005737,GO:0036467,GO:0016831,GO:0036469,GO:0030170,GO:0006587	cytoplasm|5-hydroxy-L-tryptophan decarboxylase activity|carboxy-lyase activity|L-tryptophan decarboxylase activity|pyridoxal phosphate binding|serotonin biosynthetic process from tryptophan	zma00350,zma00360,zma00380,zma00950,zma00965	Tyrosine metabolism|Phenylalanine metabolism|Tryptophan metabolism|Isoquinoline alkaloid biosynthesis|Betalain biosynthesis			Zm00001d018738	-1.79981	2.2485e-286	Down
	Zm00001d014657	-2.41038	0.00183664	Down	RGA2	GO:0043531,GO:0005524,GO:0098542	ADP binding|ATP binding|defense response to other organism					Zm00001d024665	6.03399	2.41491e-05	Up	TDC1	GO:0005737,GO:0036467,GO:0016831,GO:0036469,GO:0030170,GO:0006587	cytoplasm|5-hydroxy-L-tryptophan decarboxylase activity|carboxy-lyase activity|L-tryptophan decarboxylase activity|pyridoxal phosphate binding|serotonin biosynthetic process from tryptophan	zma00350,zma00360,zma00380,zma00950,zma00965	Tyrosine metabolism|Phenylalanine metabolism|Tryptophan metabolism|Isoquinoline alkaloid biosynthesis|Betalain biosynthesis			Zm00001d018461	-1.81535	3.9983e-285	Down
	Zm00001d014945	-2.56317	0.005163	Down		GO:0005737,GO:0004459,GO:0019752	cytoplasm|L-lactate dehydrogenase activity|carboxylic acid metabolic process	zma00010,zma00270,zma00620,zma00640	Glycolysis / Gluconeogenesis|Cysteine and methionine metabolism|Pyruvate metabolism|Propanoate metabolism			Zm00001d024885	-3.36562	0.0043685	Down								Zm00001d043786	-1.55178	5.22033e-285	Down
	Zm00001d014949	1.05474	6.5896e-06	Up	ATL79	GO:0016020,GO:0046872,GO:0016740,GO:0016567	membrane|metal ion binding|transferase activity|protein ubiquitination					Zm00001d024943	2.71411	0.00121396	Up	CYP93G1	GO:0016020,GO:0020037,GO:0005506,GO:0016709,GO:0016717,GO:0051553,GO:0033511	membrane|heme binding|iron ion binding|oxidoreductase activity, acting on paired donors, with incorporation or reduction of molecular oxygen, NAD(P)H as one donor, and incorporation of one atom of oxygen|oxidoreductase activity, acting on paired donors, with oxidation of a pair of donors resulting in the reduction of molecular oxygen to two molecules of water|flavone biosynthetic process|luteolin…	zma00941	Flavonoid biosynthesis			Zm00001d013367	1.37268	7.07433e-285	UP
	Zm00001d015008	1.2974	2.72533e-12	Up	UGPA	GO:0005737,GO:0003983,GO:0006011	cytoplasm|UTP:glucose-1-phosphate uridylyltransferase activity|UDP-glucose metabolic process					Zm00001d024946	1.82873	0.000378728	Up	CYP93G1	GO:0016020,GO:0020037,GO:0005506,GO:0016709,GO:0016717,GO:0051553,GO:0033511	membrane|heme binding|iron ion binding|oxidoreductase activity, acting on paired donors, with incorporation or reduction of molecular oxygen, NAD(P)H as one donor, and incorporation of one atom of oxygen|oxidoreductase activity, acting on paired donors, with oxidation of a pair of donors resulting in the reduction of molecular oxygen to two molecules of water|flavone biosynthetic process|luteolin…	zma00941	Flavonoid biosynthesis			Zm00001d016897	-1.87463	1.62338e-284	Down
	Zm00001d015025	-1.28239	5.46151e-39	Down	AAE1	GO:0005777,GO:0016874,GO:0006631	peroxisome|ligase activity|fatty acid metabolic process					Zm00001d024960	2.91027	3.69741e-11	Up		GO:0005576,GO:0004867,GO:0010466	extracellular region|serine-type endopeptidase inhibitor activity|negative regulation of peptidase activity					Zm00001d034515	2.27109	6.65977e-284	UP
	Zm00001d015032	-1.04273	0.00101785	Down	STY46	GO:0005829,GO:0005524,GO:0106310,GO:0004674,GO:0004712,GO:0071456,GO:0009658,GO:0006468,GO:0009737	cytosol|ATP binding|protein serine kinase activity|protein serine/threonine kinase activity|protein serine/threonine/tyrosine kinase activity|cellular response to hypoxia|chloroplast organization|protein phosphorylation|response to abscisic acid					Zm00001d024962	1.72504	0.000546966	Up	LRK10	GO:0005886,GO:0005524,GO:0106310,GO:0004674,GO:0006468	plasma membrane|ATP binding|protein serine kinase activity|protein serine/threonine kinase activity|protein phosphorylation					Zm00001d034368	-1.08612	4.9551e-281	Down
	Zm00001d015126	1.23837	0.000756835	Up	LSU3	GO:0098869	cellular oxidant detoxification					Zm00001d024996	1.76195	4.80395e-08	Up		GO:0005576,GO:0004867,GO:0010466	extracellular region|serine-type endopeptidase inhibitor activity|negative regulation of peptidase activity					Zm00001d002130	-1.1689	2.21968e-279	Down
	Zm00001d015550	-1.07554	0.0121073	Down								Zm00001d025041	-2.90546	0.00832951	Down	Os04g0347400	GO:0005634,GO:0003677	nucleus|DNA binding					Zm00001d021413	-1.62834	2.94425e-279	Down
	Zm00001d015748	-4.31833	0.0075945	Down								Zm00001d025055	-3.81795	2.03252e-10	Down	Os04g0167900	GO:0005634,GO:0046872,GO:0017018,GO:0004722,GO:0035970	nucleus|metal ion binding|myosin phosphatase activity|protein serine/threonine phosphatase activity|peptidyl-threonine dephosphorylation	zma04016,zma04075	MAPK signaling pathway - plant|Plant hormone signal transduction			Zm00001d003006	-2.22063	5.40987e-278	Down
	Zm00001d015998	4.68241	0.0127828	Up								Zm00001d025146	4.60456	0.00899109	Up								Zm00001d007783	-1.24759	2.49166e-277	Down
	Zm00001d016066	1.16168	1.23221e-07	Up	At3g61590	GO:0004842,GO:0035195,GO:0099402	ubiquitin-protein transferase activity|miRNA-mediated gene silencing|plant organ development					Zm00001d025703	-4.806	0.000956398	Down	ABCB15	GO:0016020,GO:0140359,GO:0005524,GO:0016887,GO:0042626,GO:0055085	membrane|ABC-type transporter activity|ATP binding|ATP hydrolysis activity|ATPase-coupled transmembrane transporter activity|transmembrane transport	zma02010	ABC transporters			Zm00001d053076	-1.39559	6.894e-277	Down
	Zm00001d016095	-1.08874	0.00661034	Down	SPCH	GO:0005634,GO:0003677,GO:0001216,GO:0003700,GO:0046983,GO:0010052,GO:0045893,GO:0006355,GO:0047484,GO:2000038,GO:0090547,GO:0006970,GO:0010374	nucleus|DNA binding|DNA-binding transcription activator activity|DNA-binding transcription factor activity|protein dimerization activity|guard cell differentiation|positive regulation of DNA-templated transcription|regulation of DNA-templated transcription|regulation of response to osmotic stress|regulation of stomatal complex development|response to low humidity|response to osmotic stress|stomat…	zma04016	MAPK signaling pathway - plant			Zm00001d025795	-2.99491	2.75718e-53	Down	TRS120	GO:0005769,GO:0005802,GO:0000919	early endosome|trans-Golgi network|cell plate assembly					Zm00001d032748	2.01381	1.7978e-276	UP
	Zm00001d016151	4.79055	0.00385831	Up	CYP93G1	GO:0016020,GO:0020037,GO:0005506,GO:0016709,GO:0016717,GO:0051553,GO:0033511	membrane|heme binding|iron ion binding|oxidoreductase activity, acting on paired donors, with incorporation or reduction of molecular oxygen, NAD(P)H as one donor, and incorporation of one atom of oxygen|oxidoreductase activity, acting on paired donors, with oxidation of a pair of donors resulting in the reduction of molecular oxygen to two molecules of water|flavone biosynthetic process|luteolin…					Zm00001d025846	1.68755	2.39943e-35	Up	BGLU16	GO:0033907,GO:0004565,GO:0008422,GO:0047782,GO:0102483,GO:0005975,GO:0033491,GO:0016137	beta-D-fucosidase activity|beta-galactosidase activity|beta-glucosidase activity|coniferin beta-glucosidase activity|scopolin beta-glucosidase activity|carbohydrate metabolic process|coniferin metabolic process|glycoside metabolic process	zma00460,zma00500,zma00999	Cyanoamino acid metabolism|Starch and sucrose metabolism|Biosynthesis of various plant secondary metabolites			Zm00001d025011	-1.14997	1.97497e-275	Down
	Zm00001d016175	-1.22321	2.86797e-06	Down	At1g14600	GO:0005634,GO:0003700,GO:0000976,GO:0010158,GO:0006355	nucleus|DNA-binding transcription factor activity|transcription cis-regulatory region binding|abaxial cell fate specification|regulation of DNA-templated transcription					Zm00001d025901	1.1659	4.10193e-40	Up	At5g23370							Zm00001d037052	-1.22009	6.54295e-275	Down
	Zm00001d016306	-1.12657	8.65963e-07	Down	At4g22030							Zm00001d025974	2.0241	2.00464e-24	Up								Zm00001d023376	-1.44221	1.62251e-274	Down
	Zm00001d016401	-1.04478	3.15645e-05	Down								Zm00001d026005	-2.24854	3.46863e-12	Down	Os02g0683500	GO:0005634,GO:0003677,GO:0003700	nucleus|DNA binding|DNA-binding transcription factor activity					Zm00001d009617	-1.51317	2.07666e-274	Down
	Zm00001d016436	1.13274	1.79496e-07	Up	CKI1	GO:0005737,GO:0005634,GO:0005524,GO:0106310,GO:0004674,GO:0009850,GO:0006897,GO:0018105,GO:0009741,GO:0009409,GO:0048364,GO:0007165,GO:0009826	cytoplasm|nucleus|ATP binding|protein serine kinase activity|protein serine/threonine kinase activity|auxin metabolic process|endocytosis|peptidyl-serine phosphorylation|response to brassinosteroid|response to cold|root development|signal transduction|unidimensional cell growth					Zm00001d026039	-1.90096	0.000187824	Down	RING1A	GO:0005634,GO:0035102,GO:0046872,GO:0016740,GO:0001709,GO:0010076,GO:0010077,GO:0010492,GO:0045892,GO:0045814,GO:0016567	nucleus|PRC1 complex|metal ion binding|transferase activity|cell fate determination|maintenance of floral meristem identity|maintenance of inflorescence meristem identity|maintenance of shoot apical meristem identity|negative regulation of DNA-templated transcription|negative regulation of gene expression, epigenetic|protein ubiquitination	zma03083	Polycomb repressive complex			Zm00001d003306	-1.59719	8.31418e-273	Down
	Zm00001d016441	-1.75196	1.09369e-69	Down	NAAT1	GO:0004838,GO:0033855,GO:0030170,GO:0009058,GO:0006572	L-tyrosine:2-oxoglutarate aminotransferase activity|nicotianamine aminotransferase activity|pyridoxal phosphate binding|biosynthetic process|tyrosine catabolic process	zma00999	Biosynthesis of various plant secondary metabolites			Zm00001d026147	3.97052	2.0804e-57	Up	R-S	GO:0005634,GO:0003677,GO:0046983	nucleus|DNA binding|protein dimerization activity					Zm00001d019595	-1.21853	4.14683e-272	Down
	Zm00001d016651	-1.22623	1.00624e-06	Down								Zm00001d026156	-1.18737	7.86477e-08	Down	At3g47420	GO:0016020,GO:0022857,GO:0008643,GO:0055062	membrane|transmembrane transporter activity|carbohydrate transport|phosphate ion homeostasis					Zm00001d024903	-1.75972	4.76061e-272	Down
	Zm00001d016691	1.50408	4.62667e-47	Up	CCH	GO:0009507,GO:0005829,GO:0016531,GO:0046872,GO:0019904,GO:0006878,GO:0006825,GO:0046686	chloroplast|cytosol|copper chaperone activity|metal ion binding|protein domain specific binding|cellular copper ion homeostasis|copper ion transport|response to cadmium ion					Zm00001d026223	-3.65791	0.00738888	Down	At5g17165							Zm00001d015183	-1.93925	9.07125e-272	Down
	Zm00001d016705	-1.05271	4.4907e-17	Down								Zm00001d026282	-2.1407	1.01392e-08	Down	TPRP-F1							Zm00001d016982	-1.85239	1.10323e-271	Down
	Zm00001d016719	-2.24606	3.03642e-37	Down	PUB27	GO:0061630	ubiquitin protein ligase activity					Zm00001d027387	-1.00378	8.20778e-05	Down	SBTM4	GO:0048046,GO:0005615,GO:0004252,GO:0036377,GO:0006508,GO:0009609,GO:0009610	apoplast|extracellular space|serine-type endopeptidase activity|arbuscular mycorrhizal association|proteolysis|response to symbiotic bacterium|response to symbiotic fungus					Zm00001d031494	1.4018	3.8852e-271	UP
	Zm00001d016846	-1.3593	0.000857482	Down	At1g09600	GO:0000307,GO:0005634,GO:0005524,GO:0004693,GO:0008353,GO:0070816,GO:0032968,GO:0006468	cyclin-dependent protein kinase holoenzyme complex|nucleus|ATP binding|cyclin-dependent protein serine/threonine kinase activity|RNA polymerase II CTD heptapeptide repeat kinase activity|phosphorylation of RNA polymerase II C-terminal domain|positive regulation of transcription elongation by RNA polymerase II|protein phosphorylation					Zm00001d027423	-1.63511	0.00787952	Down	F3H-2	GO:0051213,GO:0031418,GO:0046872,GO:0045486,GO:0009813	dioxygenase activity|L-ascorbic acid binding|metal ion binding|naringenin 3-dioxygenase activity|flavonoid biosynthetic process					Zm00001d042344	-1.10675	1.49616e-270	Down
	Zm00001d016950	-1.9385	8.16525e-37	Down	NAC4	GO:0005634,GO:0003677,GO:0009738,GO:0009734,GO:0009873,GO:0009740,GO:0006355	nucleus|DNA binding|abscisic acid-activated signaling pathway|auxin-activated signaling pathway|ethylene-activated signaling pathway|gibberellic acid mediated signaling pathway|regulation of DNA-templated transcription					Zm00001d027601	-1.24522	3.74943e-18	Down	Cyp96T1	GO:0016020,GO:0020037,GO:0005506,GO:0004497,GO:0016705,GO:0009820	membrane|heme binding|iron ion binding|monooxygenase activity|oxidoreductase activity, acting on paired donors, with incorporation or reduction of molecular oxygen|alkaloid metabolic process					Zm00001d045054	-1.39228	1.63016e-270	Down
	Zm00001d017014	-1.29618	0.00119947	Down	PIKS-1	GO:0043531,GO:0005524,GO:0006952,GO:0051707	ADP binding|ATP binding|defense response|response to other organism					Zm00001d027630	-1.05603	5.93175e-08	Down								Zm00001d016783	2.20397	4.76137e-269	UP
	Zm00001d017033	-2.62692	5.70548e-12	Down								Zm00001d027633	-1.52293	0.00171131	Down	PIR	GO:0031209,GO:0000340,GO:0031267,GO:0030036,GO:0045010,GO:0000902,GO:0030833,GO:0006417,GO:0010090	SCAR complex|RNA 7-methylguanosine cap binding|small GTPase binding|actin cytoskeleton organization|actin nucleation|cell morphogenesis|regulation of actin filament polymerization|regulation of translation|trichome morphogenesis					Zm00001d000184	-1.71616	6.15402e-269	Down
	Zm00001d017095	-1.20068	0.00766499	Down	NAR2.1	GO:0005886,GO:0015112,GO:0042128,GO:0015706,GO:0010167	plasma membrane|nitrate transmembrane transporter activity|nitrate assimilation|nitrate transmembrane transport|response to nitrate					Zm00001d027695	2.52175	5.93278e-06	Up	GRXC1	GO:0005737	cytoplasm					Zm00001d025195	1.59218	3.66901e-268	UP
	Zm00001d017135	-1.58174	0.00826058	Down	OXI1	GO:0005737,GO:0005634,GO:0005886,GO:0005524,GO:0016301,GO:0004672,GO:0019901,GO:0106310,GO:0004674,GO:0071456,GO:0006952,GO:0043065,GO:0006468,GO:0006979,GO:0009611	cytoplasm|nucleus|plasma membrane|ATP binding|kinase activity|protein kinase activity|protein kinase binding|protein serine kinase activity|protein serine/threonine kinase activity|cellular response to hypoxia|defense response|positive regulation of apoptotic process|protein phosphorylation|response to oxidative stress|response to wounding	zma04016	MAPK signaling pathway - plant			Zm00001d027832	-5.38629	0.000987715	Down								Zm00001d013699	-2.42981	4.55919e-268	Down
	Zm00001d017176	1.06575	2.17522e-07	Up	COL5	GO:0005634,GO:0003700,GO:0000976,GO:0008270,GO:0006355,GO:0009909	nucleus|DNA-binding transcription factor activity|transcription cis-regulatory region binding|zinc ion binding|regulation of DNA-templated transcription|regulation of flower development					Zm00001d027925	1.26169	0.000516674	Up	EREBP1	GO:0005634,GO:0003677,GO:0003700,GO:0006952,GO:0009873	nucleus|DNA binding|DNA-binding transcription factor activity|defense response|ethylene-activated signaling pathway					Zm00001d022161	-1.3011	1.30877e-267	Down
	Zm00001d017264	-1.10906	2.40688e-17	Down	WAK5	GO:0005886,GO:0005524,GO:0005509,GO:0030247,GO:0106310,GO:0004674,GO:0007166,GO:0006468	plasma membrane|ATP binding|calcium ion binding|polysaccharide binding|protein serine kinase activity|protein serine/threonine kinase activity|cell surface receptor signaling pathway|protein phosphorylation					Zm00001d027938	1.08897	1.243e-06	Up	GUX2	GO:0005794,GO:0000139,GO:0015020,GO:0080116,GO:0016757,GO:0046872,GO:0071555,GO:0010417,GO:0009834,GO:0045492	Golgi apparatus|Golgi membrane|glucuronosyltransferase activity|glucuronoxylan glucuronosyltransferase activity|glycosyltransferase activity|metal ion binding|cell wall organization|glucuronoxylan biosynthetic process|plant-type secondary cell wall biogenesis|xylan biosynthetic process					Zm00001d013644	1.47479	8.33901e-267	UP
	Zm00001d017291	-1.65098	0.00369053	Down	PSKR1	GO:0005886,GO:0005524,GO:0004383,GO:0001653,GO:0004672,GO:0106310,GO:0004674,GO:0045087,GO:0006468,GO:0031347	plasma membrane|ATP binding|guanylate cyclase activity|peptide receptor activity|protein kinase activity|protein serine kinase activity|protein serine/threonine kinase activity|innate immune response|protein phosphorylation|regulation of defense response					Zm00001d027978	1.77289	0.00168765	Up	PUP3	GO:0016020,GO:0005345,GO:0015211,GO:0006863	membrane|purine nucleobase transmembrane transporter activity|purine nucleoside transmembrane transporter activity|purine nucleobase transport					Zm00001d015569	-1.0479	1.34603e-266	Down
	Zm00001d017422	-2.13222	5.68904e-06	Down	HOX24	GO:0005634,GO:0000981,GO:0043565	nucleus|DNA-binding transcription factor activity, RNA polymerase II-specific|sequence-specific DNA binding					Zm00001d027991	-1.21041	2.78793e-08	Down	HOX13	GO:0005634,GO:0000981,GO:0043565,GO:0045893	nucleus|DNA-binding transcription factor activity, RNA polymerase II-specific|sequence-specific DNA binding|positive regulation of DNA-templated transcription					Zm00001d004855	-1.87217	1.0742e-265	Down
	Zm00001d017466	-1.95033	0.0117452	Down	ERF5	GO:0005634,GO:0003700,GO:0000976,GO:0006952,GO:0009873,GO:0009733,GO:0009409	nucleus|DNA-binding transcription factor activity|transcription cis-regulatory region binding|defense response|ethylene-activated signaling pathway|response to auxin|response to cold					Zm00001d028103	2.10737	0.000305592	Up	At4g33820	GO:0031176,GO:0045493	endo-1,4-beta-xylanase activity|xylan catabolic process					Zm00001d008397	1.4028	1.85248e-265	UP
	Zm00001d017547	-1.21983	1.40446e-13	Down	COR410	GO:0016020,GO:0009631,GO:0009737,GO:0009414	membrane|cold acclimation|response to abscisic acid|response to water deprivation					Zm00001d028165	4.08098	7.21133e-09	Up	ALD1	GO:0030170,GO:0008483,GO:0009058,GO:0006952	pyridoxal phosphate binding|transaminase activity|biosynthetic process|defense response	zma00300	Lysine biosynthesis			Zm00001d046554	-1.7064	3.36058e-265	Down
	Zm00001d017592	-5.12835	8.02624e-10	Down	DREB1G	GO:0005634,GO:0003677,GO:0003700	nucleus|DNA binding|DNA-binding transcription factor activity					Zm00001d028197	-1.68249	0.00746136	Down	SNAP33	GO:0009504,GO:0005886,GO:0031201,GO:0005484,GO:0000911,GO:0061025,GO:0015031,GO:0009612,GO:0051707,GO:0016192	cell plate|plasma membrane|SNARE complex|SNAP receptor activity|cytokinesis by cell plate formation|membrane fusion|protein transport|response to mechanical stimulus|response to other organism|vesicle-mediated transport					Zm00001d032230	-1.19996	2.7098e-264	Down
	Zm00001d017612	-1.3573	7.99227e-06	Down	BRH1	GO:0016020,GO:0061630,GO:0008270,GO:0009742,GO:0016567,GO:1901371,GO:1905421,GO:0009741,GO:0010200	membrane|ubiquitin protein ligase activity|zinc ion binding|brassinosteroid mediated signaling pathway|protein ubiquitination|regulation of leaf morphogenesis|regulation of plant organ morphogenesis|response to brassinosteroid|response to chitin					Zm00001d028217	-1.55098	0.00306377	Down	MADS1	GO:0005634,GO:0003700,GO:0046983,GO:0000977,GO:0030154,GO:0010022,GO:0045944,GO:0048509,GO:0010093	nucleus|DNA-binding transcription factor activity|protein dimerization activity|RNA polymerase II transcription regulatory region sequence-specific DNA binding|cell differentiation|meristem determinacy|positive regulation of transcription by RNA polymerase II|regulation of meristem development|specification of floral organ identity					Zm00001d048329	-1.60983	4.41265e-264	Down
	Zm00001d017648	-4.31513	0.0061949	Down	FLZ2	GO:0019900,GO:0046872,GO:0009749,GO:1905582,GO:0042594,GO:0009744	kinase binding|metal ion binding|response to glucose|response to mannose|response to starvation|response to sucrose					Zm00001d028255	-1.07218	0.00109707	Down	PREP2	GO:0009507,GO:0009570,GO:0005759,GO:0005739,GO:0005634,GO:0046872,GO:0004222,GO:0016485	chloroplast|chloroplast stroma|mitochondrial matrix|mitochondrion|nucleus|metal ion binding|metalloendopeptidase activity|protein processing					Zm00001d038167	-1.4225	2.03929e-263	Down
	Zm00001d017699	-1.24127	2.5239e-20	Down	XTH30	GO:0048046,GO:0004553,GO:0030247,GO:0016762,GO:0042546,GO:0071555,GO:0010411	apoplast|hydrolase activity, hydrolyzing O-glycosyl compounds|polysaccharide binding|xyloglucan:xyloglucosyl transferase activity|cell wall biogenesis|cell wall organization|xyloglucan metabolic process					Zm00001d028270	4.83668	5.09923e-06	Up	FBA3	GO:0009507,GO:0009570,GO:0009534,GO:0005829,GO:0005739,GO:0009536,GO:0010287,GO:0004332,GO:0030388,GO:0006094,GO:0006096	chloroplast|chloroplast stroma|chloroplast thylakoid|cytosol|mitochondrion|plastid|plastoglobule|fructose-bisphosphate aldolase activity|fructose 1,6-bisphosphate metabolic process|gluconeogenesis|glycolytic process					Zm00001d027982	2.4148	5.92377e-263	UP
	Zm00001d017762	-1.54956	5.23656e-05	Down	CYP707A5	GO:0016020,GO:0010295,GO:0020037,GO:0005506,GO:0046345	membrane|(+)-abscisic acid 8'-hydroxylase activity|heme binding|iron ion binding|abscisic acid catabolic process	zma00906	Carotenoid biosynthesis			Zm00001d028349	2.3979	5.00911e-05	Up	HRPN	GO:0005576,GO:0020037,GO:0140825,GO:0046872,GO:0042744,GO:0006979	extracellular region|heme binding|lactoperoxidase activity|metal ion binding|hydrogen peroxide catabolic process|response to oxidative stress	zma00940	Phenylpropanoid biosynthesis			Zm00001d048291	1.29878	3.19888e-262	UP
	Zm00001d017821	-1.03376	1.93575e-11	Down	LECRKS5	GO:0005886,GO:0005524,GO:0030246,GO:0106310,GO:0004675,GO:0042742,GO:0002229,GO:0006468	plasma membrane|ATP binding|carbohydrate binding|protein serine kinase activity|transmembrane receptor protein serine/threonine kinase activity|defense response to bacterium|defense response to oomycetes|protein phosphorylation					Zm00001d028367	-1.40757	0.00121557	Down	PAP3	GO:0005576,GO:0000325,GO:0003993,GO:0008199,GO:0008198	extracellular region|plant-type vacuole|acid phosphatase activity|ferric iron binding|ferrous iron binding					Zm00001d033523	-1.43012	2.15345e-261	Down
	Zm00001d017866	1.21067	9.28723e-30	Up	At5g10770	GO:0005886,GO:0004190,GO:0006508	plasma membrane|aspartic-type endopeptidase activity|proteolysis					Zm00001d028693	1.06435	3.82877e-60	Up	IN2-1	GO:0004364,GO:0010731	glutathione transferase activity|protein glutathionylation	zma00480	Glutathione metabolism			Zm00001d005579	1.67471	4.66127e-261	UP
	Zm00001d017867	1.09824	1.41567e-08	Up	At5g10770	GO:0005886,GO:0004190,GO:0006508	plasma membrane|aspartic-type endopeptidase activity|proteolysis					Zm00001d028718	-5.75437	0.000299698	Down	LT101.2	GO:0016020	membrane					Zm00001d036950	-1.57757	3.46499e-260	Down
	Zm00001d017965	-1.83942	4.56207e-05	Down	At1g14780	GO:0009626,GO:2000031	plant-type hypersensitive response|regulation of salicylic acid mediated signaling pathway					Zm00001d028797	1.47402	0.0055541	Up	LAC3	GO:0048046,GO:0005507,GO:0052716,GO:0016491,GO:0046274	apoplast|copper ion binding|hydroquinone:oxygen oxidoreductase activity|oxidoreductase activity|lignin catabolic process					Zm00001d048336	-1.15011	2.76218e-258	Down
	Zm00001d017984	-1.30503	1.48847e-32	Down	GATL9	GO:0005794,GO:0000139,GO:0047262,GO:0071555,GO:0045489	Golgi apparatus|Golgi membrane|polygalacturonate 4-alpha-galacturonosyltransferase activity|cell wall organization|pectin biosynthetic process					Zm00001d028906	-3.83887	6.29803e-05	Down								Zm00001d038274	2.61535	4.02103e-258	UP
	Zm00001d018103	-1.01251	1.6367e-05	Down	ARP1	GO:0005634,GO:0003730,GO:0003729,GO:0010029,GO:0009737,GO:0009651,GO:0009414	nucleus|mRNA 3'-UTR binding|mRNA binding|regulation of seed germination|response to abscisic acid|response to salt stress|response to water deprivation					Zm00001d029350	-1.09956	2.63852e-09	Down	KCS12	GO:0005783,GO:0016020,GO:0102756,GO:0006633	endoplasmic reticulum|membrane|very-long-chain 3-ketoacyl-CoA synthase activity|fatty acid biosynthetic process	zma00062,zma04626	Fatty acid elongation|Plant-pathogen interaction			Zm00001d026645	-1.09752	6.61537e-258	Down
	Zm00001d018106	-3.40886	0.00897513	Down	PHI-1	GO:0048046,GO:0005615	apoplast|extracellular space					Zm00001d029373	3.05922	9.03187e-63	Up	SCP1	GO:0048046,GO:0005615,GO:0004185,GO:0036377,GO:0006508,GO:0009610	apoplast|extracellular space|serine-type carboxypeptidase activity|arbuscular mycorrhizal association|proteolysis|response to symbiotic fungus					Zm00001d028814	1.59714	6.47572e-257	UP
	Zm00001d018107	-2.35143	2.59837e-18	Down	PHI-1	GO:0048046,GO:0005615	apoplast|extracellular space					Zm00001d029374	1.8863	2.58307e-06	Up								Zm00001d044765	-1.50256	8.107e-257	Down
	Zm00001d018122	-1.9631	1.0112e-21	Down	ATL31	GO:0016020,GO:0046872,GO:0004842,GO:0071456,GO:0043562,GO:0042742,GO:0098542,GO:0009737	membrane|metal ion binding|ubiquitin-protein transferase activity|cellular response to hypoxia|cellular response to nitrogen levels|defense response to bacterium|defense response to other organism|response to abscisic acid					Zm00001d029387	1.36841	4.84903e-28	Up	AMC1	GO:0004197,GO:0006952,GO:0043068,GO:0006508	cysteine-type endopeptidase activity|defense response|positive regulation of programmed cell death|proteolysis					Zm00001d049244	-1.82241	1.41847e-256	Down
	Zm00001d018162	1.73215	5.52529e-05	Up	petD	GO:0009535,GO:0045158,GO:0045156,GO:0009767	chloroplast thylakoid membrane|electron transporter, transferring electrons within cytochrome b6/f complex of photosystem II activity|electron transporter, transferring electrons within the cyclic electron transport pathway of photosynthesis activity|photosynthetic electron transport chain					Zm00001d029460	-1.50939	0.0016248	Down	SPX5	GO:0070417,GO:0016036	cellular response to cold|cellular response to phosphate starvation					Zm00001d053092	1.78264	1.09574e-255	UP
	Zm00001d018163	2.28531	6.87314e-06	Up	psbB	GO:0009535,GO:0009523,GO:0016168,GO:0045156,GO:0009772	chloroplast thylakoid membrane|photosystem II|chlorophyll binding|electron transporter, transferring electrons within the cyclic electron transport pathway of photosynthesis activity|photosynthetic electron transport in photosystem II					Zm00001d029478	-1.35997	6.70294e-13	Down	MOB1-A	GO:0005737,GO:0005856,GO:0009524,GO:0046872	cytoplasm|cytoskeleton|phragmoplast|metal ion binding					Zm00001d032725	-1.56337	1.98637e-255	Down
	Zm00001d018191	-4.53652	0.0125102	Down	ERF014	GO:0005634,GO:0003700,GO:0000976,GO:0009873,GO:0009861,GO:0045893,GO:0045088,GO:1900030,GO:0009863	nucleus|DNA-binding transcription factor activity|transcription cis-regulatory region binding|ethylene-activated signaling pathway|jasmonic acid and ethylene-dependent systemic resistance|positive regulation of DNA-templated transcription|regulation of innate immune response|regulation of pectin biosynthetic process|salicylic acid mediated signaling pathway					Zm00001d029499	-1.59654	0.00192478	Down	PI21	GO:0046872,GO:0050832,GO:1900150	metal ion binding|defense response to fungus|regulation of defense response to fungus					Zm00001d015234	-1.49991	1.25169e-253	Down
	Zm00001d018201	2.81214	0.000865293	Up	LYP6	GO:0005886,GO:0045087	plasma membrane|innate immune response					Zm00001d029583	-1.22676	0.000447219	Down	PGIP2	GO:0005576,GO:0016020,GO:0009505,GO:0009506,GO:0090353	extracellular region|membrane|plant-type cell wall|plasmodesma|polygalacturonase inhibitor activity					Zm00001d000302	-1.3538	1.5821e-253	Down
	Zm00001d018288	-1.61044	0.0141138	Down	ERF017	GO:0005634,GO:0003700,GO:0000976,GO:0009873	nucleus|DNA-binding transcription factor activity|transcription cis-regulatory region binding|ethylene-activated signaling pathway					Zm00001d029648	2.36845	6.7995e-17	Up	CPPS2	GO:0009507,GO:0009905,GO:0016853,GO:0000287,GO:0010333,GO:0006952,GO:0051502,GO:0016102,GO:0009686	chloroplast|ent-copalyl diphosphate synthase activity|isomerase activity|magnesium ion binding|terpene synthase activity|defense response|diterpene phytoalexin biosynthetic process|diterpenoid biosynthetic process|gibberellin biosynthetic process	zma00904	Diterpenoid biosynthesis			Zm00001d028471	-1.02869	1.4097e-252	Down
	Zm00001d018372	-1.56504	0.00100516	Down	CPL4	GO:0005634,GO:0046872,GO:0017018,GO:0008022,GO:0003723,GO:0008420,GO:0070940,GO:0009651	nucleus|metal ion binding|myosin phosphatase activity|protein C-terminus binding|RNA binding|RNA polymerase II CTD heptapeptide repeat phosphatase activity|dephosphorylation of RNA polymerase II C-terminal domain|response to salt stress					Zm00001d029696	1.13053	8.44699e-31	Up	GSTU17	GO:0009507,GO:0005737,GO:0005829,GO:0004364,GO:0009704,GO:0006749,GO:0048527,GO:0080148,GO:0060416,GO:0009651,GO:0009407	chloroplast|cytoplasm|cytosol|glutathione transferase activity|de-etiolation|glutathione metabolic process|lateral root development|negative regulation of response to water deprivation|response to growth hormone|response to salt stress|toxin catabolic process					Zm00001d028151	-1.93839	1.46975e-252	Down
	Zm00001d018461	-1.1358	8.29508e-20	Down	At4g17486	GO:0101005,GO:0016579,GO:0070646	deubiquitinase activity|protein deubiquitination|protein modification by small protein removal					Zm00001d029717	-1.42664	0.000280531	Down	At1g23070	GO:0016020	membrane					Zm00001d034241	-1.08455	1.45063e-250	Down
	Zm00001d018491	-1.54072	4.91306e-05	Down	HIPP03	GO:0005737,GO:0005730,GO:0005634,GO:0008270,GO:0009910	cytoplasm|nucleolus|nucleus|zinc ion binding|negative regulation of flower development					Zm00001d029721	-1.13937	0.0071202	Down	At1g01540	GO:0005886,GO:0005524,GO:0106310,GO:0004674,GO:0046777	plasma membrane|ATP binding|protein serine kinase activity|protein serine/threonine kinase activity|protein autophosphorylation					Zm00001d005099	-1.33612	1.80144e-250	Down
	Zm00001d018497	1.18906	2.26777e-15	Up	LPA1	GO:0010264	myo-inositol hexakisphosphate biosynthetic process					Zm00001d029777	-4.60527	0.00178779	Down	EXL5	GO:0048046,GO:0005615	apoplast|extracellular space					Zm00001d047307	1.92026	2.00644e-249	UP
	Zm00001d018700	-1.12125	2.16861e-17	Down	FT1	GO:0032580,GO:0008107,GO:0042546,GO:0071555,GO:0006486	Golgi cisterna membrane|galactoside 2-alpha-L-fucosyltransferase activity|cell wall biogenesis|cell wall organization|protein glycosylation					Zm00001d029913	-1.74889	8.0216e-07	Down	EXPB6	GO:0005576,GO:0016020,GO:0009653,GO:0071555,GO:0019953	extracellular region|membrane|anatomical structure morphogenesis|cell wall organization|sexual reproduction					Zm00001d030526	-1.31158	9.43058e-249	Down
	Zm00001d018709	-1.99107	2.93005e-07	Down								Zm00001d030264	-6.96599	6.03568e-85	Down								Zm00001d022272	-1.36717	1.03048e-248	Down
	Zm00001d018819	-3.33756	0.00469448	Down	NCED4	GO:0009570,GO:0045549,GO:0010436,GO:0046872,GO:0009688,GO:0016121	chloroplast stroma|9-cis-epoxycarotenoid dioxygenase activity|carotenoid dioxygenase activity|metal ion binding|abscisic acid biosynthetic process|carotene catabolic process	zma00906	Carotenoid biosynthesis			Zm00001d030548	1.00509	8.56207e-10	Up	SRG1	GO:0046872,GO:0016682,GO:0010150	metal ion binding|oxidoreductase activity, acting on diphenols and related substances as donors, oxygen as acceptor|leaf senescence					Zm00001d042092	-2.19894	1.00794e-247	Down
	Zm00001d018854	-1.18178	1.43385e-05	Down	CXE15	GO:0106435	carboxylesterase activity					Zm00001d030551	-1.32274	1.40701e-07	Down	SRF6	GO:0005886,GO:0005524,GO:0004672,GO:0006468	plasma membrane|ATP binding|protein kinase activity|protein phosphorylation					Zm00001d008178	-1.18148	5.86969e-247	Down
	Zm00001d018857	-1.26868	2.9947e-08	Down	CXE15	GO:0106435	carboxylesterase activity					Zm00001d030656	-1.26581	2.12122e-05	Down	BOR2	GO:0005886,GO:0046715,GO:0005452,GO:0022857,GO:0050801,GO:0048364,GO:0055085	plasma membrane|active borate transmembrane transporter activity|solute:inorganic anion antiporter activity|transmembrane transporter activity|ion homeostasis|root development|transmembrane transport					Zm00001d036010	-1.83169	7.40509e-247	Down
	Zm00001d018954	3.80594	1.10831e-13	Up	Os05g0277500	GO:0048046,GO:0009506,GO:0030145,GO:0010497,GO:2000280	apoplast|plasmodesma|manganese ion binding|plasmodesmata-mediated intercellular transport|regulation of root development					Zm00001d031047	1.12987	0.000114088	Up		GO:0005886	plasma membrane					Zm00001d015138	-1.36951	1.70711e-246	Down
	Zm00001d018973	-1.31805	9.6515e-51	Down	IAA24	GO:0005634,GO:0009734,GO:0006355,GO:0009733	nucleus|auxin-activated signaling pathway|regulation of DNA-templated transcription|response to auxin	zma04075	Plant hormone signal transduction			Zm00001d031131	1.21364	0.000426196	Up	CCX1	GO:0016020,GO:0005774,GO:0015297,GO:0008324,GO:0006812,GO:0006813,GO:0006814	membrane|vacuolar membrane|antiporter activity|cation transmembrane transporter activity|cation transport|potassium ion transport|sodium ion transport					Zm00001d004102	-1.40318	1.958e-246	Down
	Zm00001d019185	-1.0762	0.0102916	Down	At1g15480	GO:0005739,GO:0003729,GO:0080156	mitochondrion|mRNA binding|mitochondrial mRNA modification					Zm00001d031152	3.79986	0.000663357	Up	RASTL-4	GO:0050832,GO:0031640	defense response to fungus|killing of cells of another organism					Zm00001d048515	1.11813	5.75232e-246	UP
	Zm00001d019312	1.53549	1.27578e-43	Up		GO:0048046,GO:0005537	apoplast|mannose binding					Zm00001d031157	2.6629	1.44421e-16	Up	Os12g0628600	GO:0005576,GO:0006952	extracellular region|defense response					Zm00001d014701	-1.16889	8.81601e-246	Down
	Zm00001d019333	-1.30994	3.32906e-10	Down	SIT2	GO:0005886,GO:0005524,GO:0030246,GO:0106310,GO:0004675,GO:1901001,GO:0006468	plasma membrane|ATP binding|carbohydrate binding|protein serine kinase activity|transmembrane receptor protein serine/threonine kinase activity|negative regulation of response to salt stress|protein phosphorylation					Zm00001d031158	1.24679	4.5723e-09	Up	Os12g0628600	GO:0005576,GO:0006952	extracellular region|defense response					Zm00001d006563	-2.33668	1.02657e-245	Down
	Zm00001d019334	-1.16559	1.92782e-10	Down	SIT2	GO:0005886,GO:0005524,GO:0030246,GO:0106310,GO:0004675,GO:1901001,GO:0006468	plasma membrane|ATP binding|carbohydrate binding|protein serine kinase activity|transmembrane receptor protein serine/threonine kinase activity|negative regulation of response to salt stress|protein phosphorylation					Zm00001d031257	1.01289	3.73321e-20	Up		GO:0009055,GO:0046872	electron transfer activity|metal ion binding					Zm00001d008816	-1.33724	2.37522e-245	Down
	Zm00001d019411	-1.21729	0.00122176	Down	SIT2	GO:0005886,GO:0005524,GO:0030246,GO:0106310,GO:0004675,GO:1901001,GO:0006468	plasma membrane|ATP binding|carbohydrate binding|protein serine kinase activity|transmembrane receptor protein serine/threonine kinase activity|negative regulation of response to salt stress|protein phosphorylation					Zm00001d031279	-1.45697	4.11363e-13	Down								Zm00001d021528	-1.80842	2.5857e-245	Down
	Zm00001d019413	-1.14261	0.000221446	Down	SIT2	GO:0005886,GO:0005524,GO:0030246,GO:0106310,GO:0004675,GO:1901001,GO:0006468	plasma membrane|ATP binding|carbohydrate binding|protein serine kinase activity|transmembrane receptor protein serine/threonine kinase activity|negative regulation of response to salt stress|protein phosphorylation					Zm00001d031331	-2.9299	6.78e-05	Down	HOP	GO:0005737,GO:0005634,GO:0051879,GO:0070678,GO:0051131	cytoplasm|nucleus|Hsp90 protein binding|preprotein binding|chaperone-mediated protein complex assembly					Zm00001d037550	1.49736	7.47068e-245	UP
	Zm00001d019457	-2.53733	2.45604e-05	Down		GO:0005886,GO:0051539	plasma membrane|4 iron, 4 sulfur cluster binding					Zm00001d031359	-1.1273	0.00428634	Down	At2g19130	GO:0005886,GO:0005524,GO:0005516,GO:0030246,GO:0106310,GO:0004674,GO:0031625,GO:0006468,GO:0048544	plasma membrane|ATP binding|calmodulin binding|carbohydrate binding|protein serine kinase activity|protein serine/threonine kinase activity|ubiquitin protein ligase binding|protein phosphorylation|recognition of pollen					Zm00001d002822	-1.20501	1.10867e-241	Down
	Zm00001d019479	1.03479	2.12206e-12	Up		GO:0009501,GO:0009507,GO:0102502,GO:0004373,GO:0019252	amyloplast|chloroplast|ADP-glucose-starch glucosyltransferase activity|glycogen (starch) synthase activity|starch biosynthetic process	zma00500	Starch and sucrose metabolism			Zm00001d031510	2.7666	0.00508377	Up								Zm00001d053327	-2.25895	2.08325e-241	Down
	Zm00001d019497	-1.01834	0.000275015	Down	PSL5	GO:0005783,GO:0009536,GO:0090599,GO:0030246,GO:0033919,GO:0015926,GO:0004553,GO:0030244,GO:0042742,GO:0006491,GO:0009826	endoplasmic reticulum|plastid|alpha-glucosidase activity|carbohydrate binding|glucan 1,3-alpha-glucosidase activity|glucosidase activity|hydrolase activity, hydrolyzing O-glycosyl compounds|cellulose biosynthetic process|defense response to bacterium|N-glycan processing|unidimensional cell growth					Zm00001d031647	-5.93335	5.86497e-05	Down	SWEET11	GO:0005886,GO:0008515,GO:0051119,GO:0006825,GO:0042742	plasma membrane|sucrose transmembrane transporter activity|sugar transmembrane transporter activity|copper ion transport|defense response to bacterium					Zm00001d044156	-1.24192	2.77187e-241	Down
	Zm00001d019527	-1.27959	1.09869e-07	Down	YUC9	GO:0050660,GO:0103075,GO:0004497,GO:0004499,GO:0050661,GO:0009851,GO:0009723,GO:0009635	flavin adenine dinucleotide binding|indole-3-pyruvate monooxygenase activity|monooxygenase activity|N,N-dimethylaniline monooxygenase activity|NADP binding|auxin biosynthetic process|response to ethylene|response to herbicide	zma00380,zma04075	Tryptophan metabolism|Plant hormone signal transduction			Zm00001d031673	-1.27862	0.000934749	Down	RAP2-6	GO:0005634,GO:0003677,GO:0003700,GO:0034605,GO:0009658,GO:0006952,GO:0009873,GO:0045893,GO:0009737,GO:0009409,GO:0009753,GO:0006970,GO:0009751,GO:0009651,GO:0009414,GO:0009611	nucleus|DNA binding|DNA-binding transcription factor activity|cellular response to heat|chloroplast organization|defense response|ethylene-activated signaling pathway|positive regulation of DNA-templated transcription|response to abscisic acid|response to cold|response to jasmonic acid|response to osmotic stress|response to salicylic acid|response to salt stress|response to water deprivation|resp…					Zm00001d036727	1.47538	7.207e-241	UP
	Zm00001d019541	-2.6519	0.0141881	Down								Zm00001d031732	-1.18084	6.97876e-12	Down	BAG1	GO:0005829,GO:0005739,GO:0005634,GO:0000774,GO:0051087,GO:0071629,GO:0050821	cytosol|mitochondrion|nucleus|adenyl-nucleotide exchange factor activity|chaperone binding|cytoplasm protein quality control by the ubiquitin-proteasome system|protein stabilization					Zm00001d012673	-1.53012	1.09461e-240	Down
	Zm00001d019552	1.05913	0.00251235	Up	AGAL1	GO:0048046,GO:0009505,GO:0099503,GO:0052692,GO:0005975,GO:0071555	apoplast|plant-type cell wall|secretory vesicle|raffinose alpha-galactosidase activity|carbohydrate metabolic process|cell wall organization	zma00052,zma00561,zma00600,zma00603	Galactose metabolism|Glycerolipid metabolism|Sphingolipid metabolism|Glycosphingolipid biosynthesis - globo and isoglobo series			Zm00001d031822	-1.24601	3.08765e-06	Down								Zm00001d007417	1.55487	2.717e-240	UP
	Zm00001d019632	2.11435	0.00705712	Up	IMCE	GO:0005789,GO:0000139,GO:0010296	endoplasmic reticulum membrane|Golgi membrane|prenylcysteine methylesterase activity	zma00900	Terpenoid backbone biosynthesis			Zm00001d031851	-1.1252	6.62881e-12	Down	SUVR4	GO:0005694,GO:0005730,GO:0009506,GO:0140948,GO:0018024,GO:0008270,GO:0006325,GO:0034968	chromosome|nucleolus|plasmodesma|histone H3K9 monomethyltransferase activity|histone lysine N-methyltransferase activity|zinc ion binding|chromatin organization|histone lysine methylation					Zm00001d049554	-1.19124	9.30735e-239	Down
	Zm00001d019680	-2.87384	0.00605147	Down								Zm00001d031926	-1.16293	0.00221101	Down	SLC1	GO:0005737,GO:0005634,GO:0051213,GO:0046872	cytoplasm|nucleus|dioxygenase activity|metal ion binding					Zm00001d007096	-1.62264	1.96314e-238	Down
	Zm00001d019757	3.01577	0.00603976	Up	BAM2	GO:0009507,GO:0009570,GO:0102229,GO:0016161,GO:0000272	chloroplast|chloroplast stroma|amylopectin maltohydrolase activity|beta-amylase activity|polysaccharide catabolic process	zma00500	Starch and sucrose metabolism			Zm00001d031971	-1.52431	0.000421088	Down	CEP1	GO:0005783,GO:0005615,GO:0005764,GO:0009505,GO:0000325,GO:0004197,GO:0048658,GO:0050832,GO:0009626,GO:0009555,GO:0010623,GO:0051603	endoplasmic reticulum|extracellular space|lysosome|plant-type cell wall|plant-type vacuole|cysteine-type endopeptidase activity|anther wall tapetum development|defense response to fungus|plant-type hypersensitive response|pollen development|programmed cell death involved in cell development|proteolysis involved in protein catabolic process					Zm00001d031168	1.23099	3.70526e-238	UP
	Zm00001d019994	-1.36256	4.77106e-05	Down	FLA2	GO:0005829,GO:0000325,GO:0005886	cytosol|plant-type vacuole|plasma membrane					Zm00001d032084	2.00541	6.99852e-27	Up	ATJ13	GO:0005783,GO:0016020,GO:0009536,GO:0055122,GO:0010228	endoplasmic reticulum|membrane|plastid|response to very low light intensity stimulus|vegetative to reproductive phase transition of meristem					Zm00001d048637	-1.56333	3.86889e-237	Down
	Zm00001d020008	1.92721	1.27958e-07	Up	IGPS	GO:0009507,GO:0009570,GO:0005507,GO:0004425,GO:0004640,GO:0000162	chloroplast|chloroplast stroma|copper ion binding|indole-3-glycerol-phosphate synthase activity|phosphoribosylanthranilate isomerase activity|tryptophan biosynthetic process	zma00400	Phenylalanine, tyrosine and tryptophan biosynthesis			Zm00001d032105	-3.47247	3.75044e-09	Down	RVE8	GO:0005634,GO:0003700,GO:0043565,GO:0032922,GO:0043966,GO:0048573,GO:0042753,GO:0010628,GO:0045944,GO:0042752,GO:0006355	nucleus|DNA-binding transcription factor activity|sequence-specific DNA binding|circadian regulation of gene expression|histone H3 acetylation|photoperiodism, flowering|positive regulation of circadian rhythm|positive regulation of gene expression|positive regulation of transcription by RNA polymerase II|regulation of circadian rhythm|regulation of DNA-templated transcription					Zm00001d007117	1.24144	4.07282e-237	UP
	Zm00001d020100	-1.63437	8.17326e-07	Down	PP2C68	GO:0005634,GO:0046872,GO:0017018,GO:0004722,GO:0035970	nucleus|metal ion binding|myosin phosphatase activity|protein serine/threonine phosphatase activity|peptidyl-threonine dephosphorylation	zma04016,zma04075	MAPK signaling pathway - plant|Plant hormone signal transduction			Zm00001d032106	-1.9223	7.56332e-06	Down								Zm00001d043592	-1.47542	3.23691e-236	Down
	Zm00001d020137	-1.85746	1.03505e-100	Down	WRKY19	GO:0005634,GO:0003700,GO:0000976,GO:0006952	nucleus|DNA-binding transcription factor activity|transcription cis-regulatory region binding|defense response					Zm00001d032186	-2.39103	8.56131e-11	Down	RNS3	GO:0005576,GO:0004521,GO:0033897,GO:0003723,GO:0006401	extracellular region|endoribonuclease activity|ribonuclease T2 activity|RNA binding|RNA catabolic process					Zm00001d019542	1.38335	1.07364e-235	UP
	Zm00001d020172	-1.11741	2.4923e-05	Down	At1g07650	GO:0005886,GO:0005524,GO:0106310,GO:0004674,GO:0006468	plasma membrane|ATP binding|protein serine kinase activity|protein serine/threonine kinase activity|protein phosphorylation					Zm00001d032240	1.81441	1.05467e-05	Up	MYB20	GO:0005634,GO:0000987,GO:0003700,GO:0000976,GO:0030154,GO:0009094,GO:0045892,GO:0045893,GO:1901002,GO:1901141,GO:2000762,GO:2000652	nucleus|cis-regulatory region sequence-specific DNA binding|DNA-binding transcription factor activity|transcription cis-regulatory region binding|cell differentiation|L-phenylalanine biosynthetic process|negative regulation of DNA-templated transcription|positive regulation of DNA-templated transcription|positive regulation of response to salt stress|regulation of lignin biosynthetic process|regu…					Zm00001d033018	-1.26832	9.27763e-235	Down
	Zm00001d020250	-1.51921	0.00237453	Down								Zm00001d032344	-1.06457	2.31845e-06	Down	HSL1	GO:0005886,GO:0005524,GO:0106310,GO:0004674,GO:0006468	plasma membrane|ATP binding|protein serine kinase activity|protein serine/threonine kinase activity|protein phosphorylation					Zm00001d021225	-1.40228	1.21079e-234	Down
	Zm00001d020323	-1.58859	0.00907696	Down	ATL46	GO:0016020,GO:0046872,GO:0016740,GO:0031625,GO:0016567	membrane|metal ion binding|transferase activity|ubiquitin protein ligase binding|protein ubiquitination					Zm00001d032453	-1.23103	3.65054e-10	Down	DF1	GO:0005634,GO:0003700,GO:0000976,GO:0019760,GO:0010192,GO:0006355	nucleus|DNA-binding transcription factor activity|transcription cis-regulatory region binding|glucosinolate metabolic process|mucilage biosynthetic process|regulation of DNA-templated transcription					Zm00001d044303	-1.2904	2.14365e-233	Down
	Zm00001d020332	-4.11015	1.66271e-13	Down	PUB19	GO:0005737,GO:0005634,GO:0004842,GO:0010029	cytoplasm|nucleus|ubiquitin-protein transferase activity|regulation of seed germination					Zm00001d032495	-1.15779	0.000127926	Down	PMEI10	GO:0048046,GO:0004857,GO:0046910,GO:0043086,GO:0071669	apoplast|enzyme inhibitor activity|pectinesterase inhibitor activity|negative regulation of catalytic activity|plant-type cell wall organization or biogenesis					Zm00001d051093	-1.20274	2.32161e-233	Down
	Zm00001d020353	1.76384	2.86811e-13	Up	CYCD2-1	GO:0000307,GO:0005737,GO:0005634,GO:0016538,GO:0051301,GO:0044772,GO:0000079	cyclin-dependent protein kinase holoenzyme complex|cytoplasm|nucleus|cyclin-dependent protein serine/threonine kinase regulator activity|cell division|mitotic cell cycle phase transition|regulation of cyclin-dependent protein serine/threonine kinase activity					Zm00001d032501	1.16654	0.0031242	Up	ENDO1	GO:0008309,GO:0004519,GO:0004521,GO:0016891,GO:0046872,GO:0003676,GO:0000014,GO:0043765,GO:0006308,GO:0080187,GO:0010150,GO:0090502	double-stranded DNA exodeoxyribonuclease activity|endonuclease activity|endoribonuclease activity|endoribonuclease activity, producing 5'-phosphomonoesters|metal ion binding|nucleic acid binding|single-stranded DNA endodeoxyribonuclease activity|T/G mismatch-specific endonuclease activity|DNA catabolic process|floral organ senescence|leaf senescence|RNA phosphodiester bond hydrolysis, endonucleol…					Zm00001d040659	-1.25072	4.66991e-233	Down
	Zm00001d020395	2.98219	9.43748e-21	Up	VIT2	GO:0016020,GO:0005774,GO:0005381,GO:0005384,GO:0046872,GO:0006879,GO:0030026,GO:0006880	membrane|vacuolar membrane|iron ion transmembrane transporter activity|manganese ion transmembrane transporter activity|metal ion binding|cellular iron ion homeostasis|cellular manganese ion homeostasis|intracellular sequestering of iron ion					Zm00001d032520	-1.52413	0.00114091	Down								Zm00001d052977	-2.84147	5.52092e-233	Down
	Zm00001d020403	-1.17096	3.12454e-22	Down	RKL1	GO:0005634,GO:0000325,GO:0005886,GO:0009506,GO:0005524,GO:0042802,GO:0004672,GO:0006468	nucleus|plant-type vacuole|plasma membrane|plasmodesma|ATP binding|identical protein binding|protein kinase activity|protein phosphorylation					Zm00001d032771	1.02621	9.92108e-07	Up								Zm00001d003966	2.26357	6.81315e-233	UP
	Zm00001d020479	1.99192	4.08189e-33	Up	TIF3E1	GO:0008180,GO:0005737,GO:0005829,GO:0031597,GO:0016282,GO:0033290,GO:0005852,GO:0071540,GO:0005634,GO:0003729,GO:0003743,GO:0030371,GO:0006352,GO:0009908,GO:0001732,GO:0009640,GO:0006412,GO:0006413	COP9 signalosome|cytoplasm|cytosol|cytosolic proteasome complex|eukaryotic 43S preinitiation complex|eukaryotic 48S preinitiation complex|eukaryotic translation initiation factor 3 complex|eukaryotic translation initiation factor 3 complex, eIF3e|nucleus|mRNA binding|translation initiation factor activity|translation repressor activity|DNA-templated transcription initiation|flower development|for…					Zm00001d032776	-1.05035	1.36347e-05	Down	CESA7	GO:0005886,GO:0016760,GO:0016759,GO:0046872,GO:0071555,GO:0030244,GO:0009833,GO:0009834	plasma membrane|cellulose synthase (UDP-forming) activity|cellulose synthase activity|metal ion binding|cell wall organization|cellulose biosynthetic process|plant-type primary cell wall biogenesis|plant-type secondary cell wall biogenesis					Zm00001d012287	-1.41408	1.2679e-232	Down
	Zm00001d020490	1.30159	0.000979456	Up	RHL1	GO:0005634,GO:0003677,GO:0046983	nucleus|DNA binding|protein dimerization activity					Zm00001d032915	-2.77261	1.18518e-06	Down	STT3A	GO:0005789,GO:0004579,GO:0046872,GO:0006486	endoplasmic reticulum membrane|dolichyl-diphosphooligosaccharide-protein glycotransferase activity|metal ion binding|protein glycosylation					Zm00001d022254	-1.39248	1.16233e-231	Down
	Zm00001d020512	-2.8651	0.00236453	Down	NPY1	GO:0005770,GO:0005886,GO:0045176,GO:0010540,GO:0048825,GO:0009908,GO:0010229,GO:0009911,GO:0016567	late endosome|plasma membrane|apical protein localization|basipetal auxin transport|cotyledon development|flower development|inflorescence development|positive regulation of flower development|protein ubiquitination					Zm00001d032969	1.05606	0.000195689	Up	BZ2	GO:0005737,GO:0004364,GO:0009718,GO:0006749,GO:0042221	cytoplasm|glutathione transferase activity|anthocyanin-containing compound biosynthetic process|glutathione metabolic process|response to chemical	zma00480	Glutathione metabolism			Zm00001d010445	1.78074	1.71591e-231	UP
	Zm00001d020594	-2.58869	0.0133083	Down	NSE4B	GO:0005634,GO:0030915,GO:0006310,GO:0006281	nucleus|Smc5-Smc6 complex|DNA recombination|DNA repair					Zm00001d033058	-1.28956	7.28488e-35	Down								Zm00001d026586	3.05822	8.33754e-231	UP
	Zm00001d020628	-1.04127	1.80499e-08	Down	CYP92C6	GO:0016020,GO:0097007,GO:0020037,GO:0005506,GO:0010333,GO:0080027,GO:0016114	membrane|4,8,12-trimethyltrideca-1,3,7,11-tetraene synthase activity|heme binding|iron ion binding|terpene synthase activity|response to herbivore|terpenoid biosynthetic process	zma00905	Brassinosteroid biosynthesis			Zm00001d033231	-2.69773	2.35887e-07	Down	EXPB12	GO:0005576,GO:0016020,GO:0009653,GO:0071555,GO:0019953	extracellular region|membrane|anatomical structure morphogenesis|cell wall organization|sexual reproduction					Zm00001d048644	-2.33336	1.41596e-229	Down
	Zm00001d020705	-1.51786	1.55968e-07	Down	HEC1	GO:0005634,GO:0003700,GO:0046983,GO:0043565,GO:0048462,GO:0048467,GO:0045893,GO:2000012,GO:0006355,GO:0010468,GO:0009266,GO:0010500	nucleus|DNA-binding transcription factor activity|protein dimerization activity|sequence-specific DNA binding|carpel formation|gynoecium development|positive regulation of DNA-templated transcription|regulation of auxin polar transport|regulation of DNA-templated transcription|regulation of gene expression|response to temperature stimulus|transmitting tissue development					Zm00001d033284	-2.04721	0.000642546	Down	At5g64700	GO:0005886,GO:0022857	plasma membrane|transmembrane transporter activity					Zm00001d015929	-1.13331	5.01505e-229	Down
	Zm00001d020752	-1.33971	5.33852e-06	Down	SCPL40	GO:0005576,GO:0004185,GO:0006508	extracellular region|serine-type carboxypeptidase activity|proteolysis					Zm00001d033595	-1.20106	0.00721995	Down	LTPG5	GO:0005829,GO:0005886,GO:0008289,GO:0050832,GO:0006869,GO:0140426,GO:0002237,GO:0002240,GO:0009624	cytosol|plasma membrane|lipid binding|defense response to fungus|lipid transport|pathogen-associated molecular pattern receptor signaling pathway|response to molecule of bacterial origin|response to molecule of oomycetes origin|response to nematode					Zm00001d038209	-1.16199	5.69911e-229	Down
	Zm00001d020811	-2.14386	1.54459e-06	Down	ABCG1	GO:0005886,GO:0140359,GO:0005524,GO:0016887,GO:0010597,GO:0055085	plasma membrane|ABC-type transporter activity|ATP binding|ATP hydrolysis activity|green leaf volatile biosynthetic process|transmembrane transport	zma02010	ABC transporters			Zm00001d033629	6.57828	1.09417e-06	Up								Zm00001d031349	-1.2832	9.03245e-229	Down
	Zm00001d020913	-1.04365	1.35229e-05	Down	UPL5	GO:0005737,GO:0030246,GO:0061630,GO:0004842,GO:0010150,GO:0043161,GO:0000209,GO:0016567,GO:0042542,GO:0009753	cytoplasm|carbohydrate binding|ubiquitin protein ligase activity|ubiquitin-protein transferase activity|leaf senescence|proteasome-mediated ubiquitin-dependent protein catabolic process|protein polyubiquitination|protein ubiquitination|response to hydrogen peroxide|response to jasmonic acid					Zm00001d033777	-2.60038	2.28922e-23	Down	TMK1	GO:0005576,GO:0005634,GO:0005886,GO:0005524,GO:0106310,GO:0004675,GO:0006468,GO:0007165	extracellular region|nucleus|plasma membrane|ATP binding|protein serine kinase activity|transmembrane receptor protein serine/threonine kinase activity|protein phosphorylation|signal transduction	zma04075	Plant hormone signal transduction			Zm00001d004894	-1.44685	2.34361e-228	Down
	Zm00001d020970	1.00228	3.13354e-11	Up	TKPR1	GO:0005783,GO:0005634,GO:0016616,GO:0009555,GO:0010584,GO:0048316,GO:0080110	endoplasmic reticulum|nucleus|oxidoreductase activity, acting on the CH-OH group of donors, NAD or NADP as acceptor|pollen development|pollen exine formation|seed development|sporopollenin biosynthetic process					Zm00001d033872	-1.6632	0.00111245	Down	EGY3	GO:0031969,GO:0008237,GO:0006508	chloroplast membrane|metallopeptidase activity|proteolysis					Zm00001d007716	-1.37266	3.69078e-227	Down
	Zm00001d021085	-2.86221	0.0102097	Down	CFAP20	GO:0097540,GO:0005879,GO:0097545,GO:0036064,GO:0005875,GO:0031514,GO:0035082,GO:0060271,GO:0072594,GO:2000155,GO:0060296	axonemal central pair|axonemal microtubule|axonemal outer doublet|ciliary basal body|microtubule associated complex|motile cilium|axoneme assembly|cilium assembly|establishment of protein localization to organelle|positive regulation of cilium-dependent cell motility|regulation of cilium beat frequency involved in ciliary motility					Zm00001d033878	-4.76212	0.00280291	Down	ACR4	GO:0009506	plasmodesma					Zm00001d003356	-2.62061	3.9912e-227	Down
	Zm00001d021168	-1.29217	7.29367e-28	Down		GO:0000166,GO:0080043,GO:0080044,GO:0008194,GO:0098754	nucleotide binding|quercetin 3-O-glucosyltransferase activity|quercetin 7-O-glucosyltransferase activity|UDP-glycosyltransferase activity|detoxification					Zm00001d034045	-1.91993	3.80537e-21	Down	MADS14	GO:0005634,GO:0000981,GO:0046983,GO:0000978,GO:0030154,GO:0009908,GO:0045944,GO:0006357	nucleus|DNA-binding transcription factor activity, RNA polymerase II-specific|protein dimerization activity|RNA polymerase II cis-regulatory region sequence-specific DNA binding|cell differentiation|flower development|positive regulation of transcription by RNA polymerase II|regulation of transcription by RNA polymerase II					Zm00001d038199	-1.3242	5.49069e-227	Down
	Zm00001d021205	-2.29488	9.80693e-18	Down	DREB1H	GO:0005634,GO:0003677,GO:0003700	nucleus|DNA binding|DNA-binding transcription factor activity					Zm00001d034078	3.44829	0.000177113	Up	RAD54	GO:0005634,GO:0005524,GO:0140658,GO:0003677,GO:0015616,GO:0004386,GO:0016787,GO:0051301,GO:0045003,GO:0007131	nucleus|ATP binding|ATP-dependent chromatin remodeler activity|DNA binding|DNA translocase activity|helicase activity|hydrolase activity|cell division|double-strand break repair via synthesis-dependent strand annealing|reciprocal meiotic recombination					Zm00001d042341	1.72492	5.50044e-227	UP
	Zm00001d021208	-1.61086	1.52495e-37	Down	DREB1A	GO:0005634,GO:0003677,GO:0003700	nucleus|DNA binding|DNA-binding transcription factor activity					Zm00001d034097	2.32217	0.00123751	Up	CYP81Q32	GO:0016020,GO:0020037,GO:0005506,GO:0004497,GO:0016705	membrane|heme binding|iron ion binding|monooxygenase activity|oxidoreductase activity, acting on paired donors, with incorporation or reduction of molecular oxygen					Zm00001d028815	1.54916	1.21337e-226	UP
	Zm00001d021288	-1.21831	8.13027e-11	Down	SGR	GO:0031969,GO:0009570	chloroplast membrane|chloroplast stroma	zma00860	Porphyrin metabolism			Zm00001d034197	1.78076	0.00156691	Up								Zm00001d032637	-1.19867	1.57643e-226	Down
	Zm00001d021336	1.96804	2.83706e-36	Up	STY8	GO:0005829,GO:0005524,GO:0106310,GO:0004674,GO:0004712,GO:0009658,GO:0006468	cytosol|ATP binding|protein serine kinase activity|protein serine/threonine kinase activity|protein serine/threonine/tyrosine kinase activity|chloroplast organization|protein phosphorylation					Zm00001d034221	-1.71991	4.32306e-11	Down								Zm00001d044838	-1.77464	3.14047e-226	Down
	Zm00001d021414	1.66603	0.00448802	Up	ATL80	GO:0005886,GO:0046872,GO:0061630,GO:0070417,GO:0006952,GO:0009909,GO:0010966	plasma membrane|metal ion binding|ubiquitin protein ligase activity|cellular response to cold|defense response|regulation of flower development|regulation of phosphate transport					Zm00001d034373	-1.01927	7.30167e-09	Down	FLA17	GO:0005576,GO:0000325	extracellular region|plant-type vacuole					Zm00001d051908	1.11557	7.07807e-226	UP
	Zm00001d021435	1.53733	1.01684e-05	Up	CAB1	GO:0009535,GO:0009522,GO:0009523,GO:0016168,GO:0046872,GO:0009768,GO:0009416	chloroplast thylakoid membrane|photosystem I|photosystem II|chlorophyll binding|metal ion binding|photosynthesis, light harvesting in photosystem I|response to light stimulus	zma00196	Photosynthesis - antenna proteins			Zm00001d034414	-1.27681	3.90581e-05	Down	LTPG5	GO:0005829,GO:0005886,GO:0008289,GO:0050832,GO:0006869,GO:0140426,GO:0002237,GO:0002240,GO:0009624	cytosol|plasma membrane|lipid binding|defense response to fungus|lipid transport|pathogen-associated molecular pattern receptor signaling pathway|response to molecule of bacterial origin|response to molecule of oomycetes origin|response to nematode					Zm00001d013364	-1.46565	1.54308e-225	Down
	Zm00001d021485	-1.06882	0.000329108	Down	VPS24-2	GO:0000815,GO:0005771,GO:0032509,GO:0045324,GO:0015031	ESCRT III complex|multivesicular body|endosome transport via multivesicular body sorting pathway|late endosome to vacuole transport|protein transport					Zm00001d034553	-1.10202	1.51811e-12	Down	CESA2	GO:0005886,GO:0016760,GO:0046872,GO:0071555,GO:0030244,GO:0071669	plasma membrane|cellulose synthase (UDP-forming) activity|metal ion binding|cell wall organization|cellulose biosynthetic process|plant-type cell wall organization or biogenesis					Zm00001d006198	-1.26629	4.53844e-225	Down
	Zm00001d021572	-1.09313	0.000162059	Down	UGT71K1	GO:0035251	UDP-glucosyltransferase activity					Zm00001d034674	1.34817	0.000127792	Up	NPF5.6	GO:0016020,GO:0071916,GO:0022857,GO:0042937,GO:0055085	membrane|dipeptide transmembrane transporter activity|transmembrane transporter activity|tripeptide transmembrane transporter activity|transmembrane transport					Zm00001d036338	-2.22187	1.85536e-224	Down
	Zm00001d021596	1.55971	0.0133353	Up	APR1	GO:0009507,GO:0051539,GO:0033741,GO:0046872,GO:0004604,GO:0019344,GO:0019379	chloroplast|4 iron, 4 sulfur cluster binding|adenylyl-sulfate reductase (glutathione) activity|metal ion binding|phosphoadenylyl-sulfate reductase (thioredoxin) activity|cysteine biosynthetic process|sulfate assimilation, phosphoadenylyl sulfate reduction by phosphoadenylyl-sulfate reductase (thioredoxin)	zma00920	Sulfur metabolism			Zm00001d034754	-1.04822	0.00833374	Down								Zm00001d028474	-1.2247	2.3794e-224	Down
	Zm00001d021665	-1.44571	1.44686e-35	Down								Zm00001d034848	5.22403	0.00110622	Up	CYP71E1	GO:0005789,GO:0050592,GO:0020037,GO:0005506,GO:0010132	endoplasmic reticulum membrane|4-hydroxyphenylacetaldehyde oxime monooxygenase activity|heme binding|iron ion binding|dhurrin biosynthetic process	zma00460	Cyanoamino acid metabolism			Zm00001d042922	-1.27439	1.34031e-223	Down
	Zm00001d021690	2.69945	0.0107763	Up	At4g29360	GO:0005576,GO:0005886,GO:0042973,GO:0005975,GO:0071555,GO:0006952	extracellular region|plasma membrane|glucan endo-1,3-beta-D-glucosidase activity|carbohydrate metabolic process|cell wall organization|defense response					Zm00001d034978	-1.34365	2.69497e-07	Down	HIPP20	GO:0016020,GO:0046872,GO:0055073,GO:0071585	membrane|metal ion binding|cadmium ion homeostasis|detoxification of cadmium ion					Zm00001d011901	-1.34762	1.29622e-222	Down
	Zm00001d021736	-2.05382	0.000156942	Down	CSLF3	GO:0000139,GO:0005886,GO:0016760,GO:0051753,GO:0071555,GO:0030244,GO:0009833	Golgi membrane|plasma membrane|cellulose synthase (UDP-forming) activity|mannan synthase activity|cell wall organization|cellulose biosynthetic process|plant-type primary cell wall biogenesis					Zm00001d034983	1.97502	0.00276814	Up								Zm00001d006133	-1.35774	2.58591e-222	Down
	Zm00001d021738	-1.0846	0.00204166	Down								Zm00001d034986	4.54249	4.28922e-20	Up	CYP71C4	GO:0016020,GO:0020037,GO:0036190,GO:0005506,GO:0016709,GO:0071704	membrane|heme binding|indole-2-monooxygenase activity|iron ion binding|oxidoreductase activity, acting on paired donors, with incorporation or reduction of molecular oxygen, NAD(P)H as one donor, and incorporation of one atom of oxygen|organic substance metabolic process					Zm00001d026439	-1.19437	4.23373e-222	Down
	Zm00001d021753	-1.55401	5.56776e-06	Down	ENT3	GO:0005886,GO:0005337,GO:0015858	plasma membrane|nucleoside transmembrane transporter activity|nucleoside transport					Zm00001d035178	2.16294	8.68255e-18	Up	CYP71C4	GO:0016020,GO:0020037,GO:0036190,GO:0005506,GO:0016709,GO:0071704	membrane|heme binding|indole-2-monooxygenase activity|iron ion binding|oxidoreductase activity, acting on paired donors, with incorporation or reduction of molecular oxygen, NAD(P)H as one donor, and incorporation of one atom of oxygen|organic substance metabolic process					Zm00001d027322	-2.66751	2.83859e-221	Down
	Zm00001d021761	-1.28994	0.00376784	Down	MYB102	GO:0005634,GO:0003677,GO:0003700,GO:0006952,GO:0006355,GO:0006970,GO:0009611	nucleus|DNA binding|DNA-binding transcription factor activity|defense response|regulation of DNA-templated transcription|response to osmotic stress|response to wounding					Zm00001d035243	1.1533	0.000802722	Up	AAP6	GO:0016020,GO:0005886,GO:0015172,GO:0015171,GO:0015175,GO:0015293,GO:0015800,GO:0003333,GO:0015810,GO:0015804,GO:0015827	membrane|plasma membrane|acidic amino acid transmembrane transporter activity|amino acid transmembrane transporter activity|neutral L-amino acid transmembrane transporter activity|symporter activity|acidic amino acid transport|amino acid transmembrane transport|aspartate transmembrane transport|neutral amino acid transport|tryptophan transport					Zm00001d010529	-1.24338	2.37455e-219	Down
	Zm00001d021784	1.16218	7.88946e-05	Up	LHBC	GO:0009535,GO:0009522,GO:0009523,GO:0016168,GO:0046872,GO:0009765	chloroplast thylakoid membrane|photosystem I|photosystem II|chlorophyll binding|metal ion binding|photosynthesis, light harvesting	zma00196	Photosynthesis - antenna proteins			Zm00001d035246	1.91973	2.05952e-30	Up	AT5	GO:0050734,GO:0016410	hydroxycinnamoyltransferase activity|N-acyltransferase activity					Zm00001d048203	-1.08716	4.02277e-219	Down
	Zm00001d021804	-1.45017	0.0104878	Down	NDA2	GO:0005743,GO:0005759,GO:0005739,GO:0005777,GO:0050136,GO:0003959,GO:0016491,GO:0006116	mitochondrial inner membrane|mitochondrial matrix|mitochondrion|peroxisome|NADH dehydrogenase (quinone) activity|NADPH dehydrogenase activity|oxidoreductase activity|NADH oxidation	zma00190	Oxidative phosphorylation			Zm00001d035294	1.21312	0.000125292	Up	YUCCA1	GO:0050660,GO:0103075,GO:0004497,GO:0004499,GO:0050661,GO:0009851,GO:2000280	flavin adenine dinucleotide binding|indole-3-pyruvate monooxygenase activity|monooxygenase activity|N,N-dimethylaniline monooxygenase activity|NADP binding|auxin biosynthetic process|regulation of root development	zma00380,zma04075	Tryptophan metabolism|Plant hormone signal transduction			Zm00001d053412	-1.40565	4.08582e-219	Down
	Zm00001d021816	-1.86051	8.92961e-14	Down								Zm00001d035304	-2.95175	0.00311463	Down	WLIM1	GO:0005737,GO:0005856,GO:0005886,GO:0051015,GO:0046872,GO:0003729,GO:0051017	cytoplasm|cytoskeleton|plasma membrane|actin filament binding|metal ion binding|mRNA binding|actin filament bundle assembly					Zm00001d017766	1.29017	1.41709e-218	UP
	Zm00001d021836	-4.19501	0.00798511	Down	FOR1	GO:0005576,GO:0004857,GO:0030154,GO:0048833	extracellular region|enzyme inhibitor activity|cell differentiation|specification of floral organ number					Zm00001d035395	1.09071	0.00440522	Up								Zm00001d016902	-1.27088	6.02557e-217	Down
	Zm00001d021839	-1.11146	1.55975e-30	Down	REM4.1	GO:0005886,GO:0009738,GO:1900458	plasma membrane|abscisic acid-activated signaling pathway|negative regulation of brassinosteroid mediated signaling pathway					Zm00001d035562	-1.80577	0.00440208	Down	SALT	GO:0030246	carbohydrate binding					Zm00001d015578	-1.67052	8.71543e-217	Down
	Zm00001d021876	1.35202	0.00334448	Up								Zm00001d035714	1.2753	9.59592e-12	Up	At5g64700	GO:0005886,GO:0022857	plasma membrane|transmembrane transporter activity					Zm00001d006900	1.66272	8.99198e-217	UP
	Zm00001d021882	-1.69767	6.80555e-30	Down								Zm00001d035717	1.09198	7.41095e-63	Up	At5g64700	GO:0005886,GO:0022857	plasma membrane|transmembrane transporter activity					Zm00001d015131	1.5323	1.49302e-216	UP
	Zm00001d021892	-3.08335	0.0145165	Down	ERN1	GO:0005634,GO:0003677,GO:0003700,GO:0009877,GO:0006355	nucleus|DNA binding|DNA-binding transcription factor activity|nodulation|regulation of DNA-templated transcription					Zm00001d035865	1.0159	0.000138351	Up	At3g50280	GO:0016746	acyltransferase activity					Zm00001d021396	-1.19689	1.59652e-216	Down
	Zm00001d021965	1.77764	0.00544809	Up	PER70	GO:0005576,GO:0020037,GO:0140825,GO:0046872,GO:0042744,GO:0006979	extracellular region|heme binding|lactoperoxidase activity|metal ion binding|hydrogen peroxide catabolic process|response to oxidative stress					Zm00001d036515	-2.49987	8.43244e-05	Down								Zm00001d051085	-1.37544	1.74232e-216	Down
	Zm00001d021978	-1.0503	2.73802e-12	Down	PUB1	GO:0005737,GO:0005634,GO:0005886,GO:0061630,GO:0036377,GO:0009877,GO:0002237,GO:0009609,GO:0009610	cytoplasm|nucleus|plasma membrane|ubiquitin protein ligase activity|arbuscular mycorrhizal association|nodulation|response to molecule of bacterial origin|response to symbiotic bacterium|response to symbiotic fungus					Zm00001d036539	3.44962	2.36372e-54	Up	CjBAp12	GO:0048046,GO:0009627	apoplast|systemic acquired resistance					Zm00001d033510	-1.56121	1.9354e-216	Down
	Zm00001d022001	-1.01363	0.0122027	Down								Zm00001d036775	-1.21033	0.00245937	Down	SRF8	GO:0005886,GO:0005524,GO:0004672,GO:0006468	plasma membrane|ATP binding|protein kinase activity|protein phosphorylation					Zm00001d048286	-1.91302	2.39475e-215	Down
	Zm00001d022078	-1.59012	5.14079e-10	Down	APF2	GO:0009505,GO:0004190,GO:0006508	plant-type cell wall|aspartic-type endopeptidase activity|proteolysis					Zm00001d036911	-1.49377	0.000686312	Down	PCMP-E55	GO:0003723,GO:0009451	RNA binding|RNA modification					Zm00001d044016	-1.37416	2.50697e-214	Down
	Zm00001d022131	-1.21727	0.00068205	Down	PAA1	GO:0005737,GO:0005634,GO:0005839,GO:0019773,GO:0010498,GO:0006511	cytoplasm|nucleus|proteasome core complex|proteasome core complex, alpha-subunit complex|proteasomal protein catabolic process|ubiquitin-dependent protein catabolic process	zma03050	Proteasome			Zm00001d036936	-1.47028	0.00192496	Down	UTR3	GO:0005789,GO:0000139,GO:0015297,GO:0022857,GO:0005459,GO:0005460,GO:0008643,GO:0009553,GO:0030968,GO:0009555,GO:0072334	endoplasmic reticulum membrane|Golgi membrane|antiporter activity|transmembrane transporter activity|UDP-galactose transmembrane transporter activity|UDP-glucose transmembrane transporter activity|carbohydrate transport|embryo sac development|endoplasmic reticulum unfolded protein response|pollen development|UDP-galactose transmembrane transport					Zm00001d013937	1.29305	4.99576e-214	UP
	Zm00001d022155	-1.31942	0.0031193	Down	SRF6	GO:0005886,GO:0005524,GO:0004672,GO:0006468	plasma membrane|ATP binding|protein kinase activity|protein phosphorylation					Zm00001d036965	1.27582	2.00739e-28	Up	ZIP10	GO:0016020,GO:0005886,GO:0005385,GO:0071577	membrane|plasma membrane|zinc ion transmembrane transporter activity|zinc ion transmembrane transport					Zm00001d051951	-1.08753	1.14926e-212	Down
	Zm00001d022256	-1.59772	0.00458823	Down	PCF8	GO:0005634,GO:0003677,GO:0003700	nucleus|DNA binding|DNA-binding transcription factor activity					Zm00001d037229	1.38986	1.9155e-42	Up	AVT1I	GO:0016020,GO:0000325,GO:0015171,GO:0003333	membrane|plant-type vacuole|amino acid transmembrane transporter activity|amino acid transmembrane transport					Zm00001d018973	-1.34206	1.2285e-212	Down
	Zm00001d022327	-1.72324	3.85807e-45	Down	CXE18	GO:0106435,GO:0052689,GO:0009860	carboxylesterase activity|carboxylic ester hydrolase activity|pollen tube growth					Zm00001d037232	-2.70147	0.000116309	Down	FTSH6	GO:0009534,GO:0009535,GO:0005524,GO:0016887,GO:0004176,GO:0046872,GO:0004222,GO:0006508	chloroplast thylakoid|chloroplast thylakoid membrane|ATP binding|ATP hydrolysis activity|ATP-dependent peptidase activity|metal ion binding|metalloendopeptidase activity|proteolysis					Zm00001d038161	-1.04826	1.33151e-211	Down
	Zm00001d022391	-1.31579	1.47736e-19	Down	PIP5K4	GO:0016324,GO:0005829,GO:0005886,GO:0090406,GO:0016308,GO:0005524,GO:0006897,GO:0007164,GO:0046488,GO:0046854,GO:0016310,GO:0009827,GO:0009846,GO:0009860,GO:0010118	apical plasma membrane|cytosol|plasma membrane|pollen tube|1-phosphatidylinositol-4-phosphate 5-kinase activity|ATP binding|endocytosis|establishment of tissue polarity|phosphatidylinositol metabolic process|phosphatidylinositol phosphate biosynthetic process|phosphorylation|plant-type cell wall modification|pollen germination|pollen tube growth|stomatal movement	zma00562,zma04070,zma04144	Inositol phosphate metabolism|Phosphatidylinositol signaling system|Endocytosis			Zm00001d037342	1.21954	3.69704e-08	Up	PDLP6	GO:0005886,GO:0009506	plasma membrane|plasmodesma					Zm00001d010422	-2.6416	1.63375e-211	Down
	Zm00001d022395	1.1598	2.58869e-10	Up								Zm00001d037359	-1.19032	0.00335997	Down	PER11	GO:0005576,GO:0020037,GO:0140825,GO:0046872,GO:0042744,GO:0006979,GO:0048511	extracellular region|heme binding|lactoperoxidase activity|metal ion binding|hydrogen peroxide catabolic process|response to oxidative stress|rhythmic process					Zm00001d004651	-1.427	2.83153e-211	Down
	Zm00001d022416	-1.93111	4.7809e-49	Down	ERD15	GO:0005737,GO:0005829,GO:0042651,GO:0071456,GO:0010196,GO:0009617,GO:0009644,GO:0009414	cytoplasm|cytosol|thylakoid membrane|cellular response to hypoxia|nonphotochemical quenching|response to bacterium|response to high light intensity|response to water deprivation					Zm00001d037650	1.12716	1.47157e-07	Up	RGA5	GO:0043531,GO:0005524,GO:0006952,GO:0051707	ADP binding|ATP binding|defense response|response to other organism					Zm00001d044533	-1.2414	3.49423e-211	Down
	Zm00001d022424	-1.62649	2.66878e-08	Down	NAC58	GO:0005634,GO:0003677,GO:0009738,GO:0006355	nucleus|DNA binding|abscisic acid-activated signaling pathway|regulation of DNA-templated transcription					Zm00001d037681	4.1811	4.12647e-22	Up	APS1	GO:0003993	acid phosphatase activity					Zm00001d004513	-1.24898	9.34453e-211	Down
	Zm00001d022435	-1.34323	4.7572e-32	Down								Zm00001d037711	-1.61857	0.00270347	Down	LRX6	GO:0005576,GO:0005199,GO:0071555	extracellular region|structural constituent of cell wall|cell wall organization					Zm00001d011060	2.75243	1.13543e-210	UP
	Zm00001d022437	-1.02769	9.09626e-05	Down	WRKY45-1	GO:0005634,GO:0003700,GO:0043565,GO:0006952,GO:0009788,GO:1900425,GO:0080148,GO:0080151,GO:1900150,GO:0006355,GO:0009409	nucleus|DNA-binding transcription factor activity|sequence-specific DNA binding|defense response|negative regulation of abscisic acid-activated signaling pathway|negative regulation of defense response to bacterium|negative regulation of response to water deprivation|positive regulation of salicylic acid mediated signaling pathway|regulation of defense response to fungus|regulation of DNA-templat…					Zm00001d037749	2.52402	6.4044e-06	Up	BHLH41	GO:0005634,GO:0003677,GO:0003700,GO:0046983,GO:0006355	nucleus|DNA binding|DNA-binding transcription factor activity|protein dimerization activity|regulation of DNA-templated transcription					Zm00001d045667	-1.60266	3.96347e-210	Down
	Zm00001d022468	-1.5467	5.48656e-07	Down								Zm00001d037884	1.64702	0.0052468	Up	RPS21	GO:0022627,GO:0003735,GO:0000447,GO:0000461,GO:0006412	cytosolic small ribosomal subunit|structural constituent of ribosome|endonucleolytic cleavage in ITS1 to separate SSU-rRNA from 5.8S rRNA and LSU-rRNA from tricistronic rRNA transcript (SSU-rRNA, 5.8S rRNA, LSU-rRNA)|endonucleolytic cleavage to generate mature 3'-end of SSU-rRNA from (SSU-rRNA, 5.8S rRNA, LSU-rRNA)|translation					Zm00001d036903	-1.53516	6.35243e-210	Down
	Zm00001d022630	1.79691	0.000175085	Up	RNS1	GO:0005576,GO:0004521,GO:0004540,GO:0033897,GO:0003723,GO:0009718,GO:0016036,GO:0009611,GO:0006401	extracellular region|endoribonuclease activity|ribonuclease activity|ribonuclease T2 activity|RNA binding|anthocyanin-containing compound biosynthetic process|cellular response to phosphate starvation|response to wounding|RNA catabolic process					Zm00001d037894	-5.12868	3.19234e-10	Down	DHN1	GO:0012506,GO:0008289,GO:0070300,GO:1901611,GO:0035091,GO:0001786,GO:0009631,GO:0009737,GO:0009414	vesicle membrane|lipid binding|phosphatidic acid binding|phosphatidylglycerol binding|phosphatidylinositol binding|phosphatidylserine binding|cold acclimation|response to abscisic acid|response to water deprivation					Zm00001d003277	-2.00519	9.25649e-210	Down
	Zm00001d023240	-1.29327	4.98933e-11	Down	BLUS1	GO:0005829,GO:0005524,GO:0046872,GO:0106310,GO:0004674,GO:0006468,GO:1902456	cytosol|ATP binding|metal ion binding|protein serine kinase activity|protein serine/threonine kinase activity|protein phosphorylation|regulation of stomatal opening					Zm00001d037988	1.36229	0.00810431	Up		GO:0009737	response to abscisic acid					Zm00001d032458	-1.35532	2.15789e-209	Down
	Zm00001d023282	-1.0024	3.96297e-05	Down	MYB69	GO:0005634,GO:0003700,GO:0043565,GO:0000976,GO:0045893,GO:1901141,GO:0009733	nucleus|DNA-binding transcription factor activity|sequence-specific DNA binding|transcription cis-regulatory region binding|positive regulation of DNA-templated transcription|regulation of lignin biosynthetic process|response to auxin					Zm00001d037998	1.16764	0.00171606	Up	MYB73	GO:0005634,GO:0003700,GO:0000981,GO:0000978,GO:0000976,GO:0019760,GO:1901001,GO:0010929,GO:0006355	nucleus|DNA-binding transcription factor activity|DNA-binding transcription factor activity, RNA polymerase II-specific|RNA polymerase II cis-regulatory region sequence-specific DNA binding|transcription cis-regulatory region binding|glucosinolate metabolic process|negative regulation of response to salt stress|positive regulation of auxin mediated signaling pathway|regulation of DNA-templated tr…					Zm00001d016105	-1.22548	2.78324e-209	Down
	Zm00001d023294	-1.02815	4.01163e-05	Down	NAC58	GO:0005634,GO:0003677,GO:0009738,GO:0006355	nucleus|DNA binding|abscisic acid-activated signaling pathway|regulation of DNA-templated transcription					Zm00001d038052	5.43261	0.000555012	Up		GO:0042972,GO:0005975	licheninase activity|carbohydrate metabolic process					Zm00001d047011	-1.51245	1.11938e-208	Down
	Zm00001d023296	2.41751	2.26051e-30	Up	OsI_21320	GO:0009570,GO:0098807,GO:0004324,GO:0015979	chloroplast stroma|chloroplast thylakoid membrane protein complex|ferredoxin-NADP+ reductase activity|photosynthesis					Zm00001d038144	-1.98255	0.00543178	Down								Zm00001d038205	-1.53438	2.85211e-208	Down
	Zm00001d023335	1.27469	0.0109754	Up	DURF2	GO:0005737,GO:0005829,GO:0046872,GO:0061630,GO:0004842,GO:0009738,GO:0051865,GO:0016567,GO:0009737,GO:0009414	cytoplasm|cytosol|metal ion binding|ubiquitin protein ligase activity|ubiquitin-protein transferase activity|abscisic acid-activated signaling pathway|protein autoubiquitination|protein ubiquitination|response to abscisic acid|response to water deprivation					Zm00001d038451	1.11875	0.00408356	Up	WRKY24	GO:0005634,GO:0003700,GO:0043565,GO:0009738,GO:0009740,GO:0009788,GO:0009938,GO:0045893,GO:0009737,GO:0009753	nucleus|DNA-binding transcription factor activity|sequence-specific DNA binding|abscisic acid-activated signaling pathway|gibberellic acid mediated signaling pathway|negative regulation of abscisic acid-activated signaling pathway|negative regulation of gibberellic acid mediated signaling pathway|positive regulation of DNA-templated transcription|response to abscisic acid|response to jasmonic acid	zma04016,zma04626	MAPK signaling pathway - plant|Plant-pathogen interaction			Zm00001d041191	-1.36377	3.68005e-208	Down
	Zm00001d023516	-1.5694	4.96996e-15	Down		GO:0048046,GO:0005537	apoplast|mannose binding					Zm00001d038503	1.39687	5.16594e-13	Up	At1g06840	GO:0005886,GO:0005524,GO:0106310,GO:0004674,GO:0006468	plasma membrane|ATP binding|protein serine kinase activity|protein serine/threonine kinase activity|protein phosphorylation					Zm00001d044723	-1.09163	1.51532e-207	Down
	Zm00001d023664	-1.04308	4.38673e-08	Down	At5g13200	GO:0009536,GO:0009793,GO:0098755,GO:0010029,GO:0009845	plastid|embryo development ending in seed dormancy|maintenance of seed dormancy by absisic acid|regulation of seed germination|seed germination					Zm00001d038599	-1.3073	0.000490693	Down	PRX74	GO:0005576,GO:0009505,GO:0020037,GO:0140825,GO:0046872,GO:0004601,GO:0042744,GO:0006979	extracellular region|plant-type cell wall|heme binding|lactoperoxidase activity|metal ion binding|peroxidase activity|hydrogen peroxide catabolic process|response to oxidative stress	zma00940	Phenylpropanoid biosynthesis			Zm00001d002313	1.4423	9.89957e-207	UP
	Zm00001d023803	-1.10892	6.57906e-06	Down	ELC	GO:0005769,GO:0000813,GO:0005770,GO:0032991,GO:0043130,GO:0051301,GO:0008333,GO:0036211,GO:0015031,GO:0010091	early endosome|ESCRT I complex|late endosome|protein-containing complex|ubiquitin binding|cell division|endosome to lysosome transport|protein modification process|protein transport|trichome branching	zma03250,zma04144	Viral life cycle - HIV-1|Endocytosis			Zm00001d038703	-2.39426	2.08159e-05	Down	ZRP4	GO:0008171,GO:0046983,GO:0008757,GO:0019438,GO:0032259	O-methyltransferase activity|protein dimerization activity|S-adenosylmethionine-dependent methyltransferase activity|aromatic compound biosynthetic process|methylation					Zm00001d022053	2.32282	1.07031e-206	UP
	Zm00001d023869	2.495	3.31864e-19	Up	GRXC15	GO:0005737	cytoplasm					Zm00001d038870	-2.53606	0.00662886	Down	MGL3							Zm00001d028397	-1.21798	1.66242e-205	Down
	Zm00001d023873	6.22362	1.58109e-05	Up	GRXC14	GO:0005737,GO:0005634	cytoplasm|nucleus					Zm00001d039010	-2.02815	3.12475e-14	Down	FLA13	GO:0005794,GO:0009505,GO:0005886,GO:0009506,GO:0009536,GO:0009834	Golgi apparatus|plant-type cell wall|plasma membrane|plasmodesma|plastid|plant-type secondary cell wall biogenesis					Zm00001d029768	-1.78162	1.11531e-204	Down
	Zm00001d024037	1.1224	2.28155e-06	Up	GLU2	GO:0009507,GO:0008422,GO:0102726,GO:0102483,GO:0005975	chloroplast|beta-glucosidase activity|DIMBOA glucoside beta-D-glucosidase activity|scopolin beta-glucosidase activity|carbohydrate metabolic process	zma00460,zma00500,zma00999	Cyanoamino acid metabolism|Starch and sucrose metabolism|Biosynthesis of various plant secondary metabolites			Zm00001d039045	9.20279	1.23124e-14	Up	AGO4B	GO:0005737,GO:0004521,GO:0003723,GO:0035194	cytoplasm|endoribonuclease activity|RNA binding|RNA-mediated post-transcriptional gene silencing					Zm00001d045574	-1.0108	3.08665e-204	Down
	Zm00001d024200	-1.94824	0.00815457	Down	COL3	GO:0005634,GO:0003700,GO:0043565,GO:0000976,GO:0008270,GO:0010161,GO:0009909,GO:0010099	nucleus|DNA-binding transcription factor activity|sequence-specific DNA binding|transcription cis-regulatory region binding|zinc ion binding|red light signaling pathway|regulation of flower development|regulation of photomorphogenesis					Zm00001d039119	1.17131	0.000656922	Up	RL3	GO:0005634,GO:0003700	nucleus|DNA-binding transcription factor activity					Zm00001d011081	-1.05515	4.87396e-204	Down
	Zm00001d024273	-1.16058	5.64502e-07	Down	OsI_28174	GO:0009507,GO:0045300,GO:0046872,GO:0006633	chloroplast|acyl-[acyl-carrier-protein] desaturase activity|metal ion binding|fatty acid biosynthetic process	zma00061,zma01040	Fatty acid biosynthesis|Biosynthesis of unsaturated fatty acids			Zm00001d039139	1.54856	0.000450152	Up	PDCB2	GO:0005886,GO:0009506,GO:0001872,GO:0030247,GO:0009408	plasma membrane|plasmodesma|(1->3)-beta-D-glucan binding|polysaccharide binding|response to heat					Zm00001d034807	1.21305	5.95516e-204	UP
	Zm00001d024281	3.50722	1.48634e-05	Up	MPAO1	GO:0048046,GO:0009505,GO:0050660,GO:0052893,GO:0052897,GO:0016491,GO:0046592,GO:0052896,GO:0052900,GO:0006598,GO:0046208	apoplast|plant-type cell wall|flavin adenine dinucleotide binding|N1-acetylspermine:oxygen oxidoreductase (propane-1,3-diamine-forming) activity|N8-acetylspermidine:oxygen oxidoreductase (propane-1,3-diamine-forming) activity|oxidoreductase activity|polyamine oxidase activity|spermidine oxidase (propane-1,3-diamine-forming) activity|spermine oxidase (propane-1,3-diamine-forming) activity|polyamin…	zma00330,zma00410	Arginine and proline metabolism|beta-Alanine metabolism			Zm00001d039323	1.01031	3.26612e-07	Up	YUCCA4	GO:0050660,GO:0103075,GO:0004497,GO:0004499,GO:0050661,GO:0009901,GO:0009851	flavin adenine dinucleotide binding|indole-3-pyruvate monooxygenase activity|monooxygenase activity|N,N-dimethylaniline monooxygenase activity|NADP binding|anther dehiscence|auxin biosynthetic process	zma00380,zma04075	Tryptophan metabolism|Plant hormone signal transduction			Zm00001d051053	-1.50054	1.79755e-203	Down
	Zm00001d024305	-1.14476	0.00386896	Down								Zm00001d039347	4.81559	0.00597618	Up	SWEET3B	GO:0016020,GO:0005886,GO:0051119,GO:0008643	membrane|plasma membrane|sugar transmembrane transporter activity|carbohydrate transport					Zm00001d013254	-1.1168	2.37686e-203	Down
	Zm00001d024324	-1.81119	9.10659e-43	Down	ERF3	GO:0005634,GO:0003700,GO:0000976,GO:0006952,GO:0009873,GO:0010105	nucleus|DNA-binding transcription factor activity|transcription cis-regulatory region binding|defense response|ethylene-activated signaling pathway|negative regulation of ethylene-activated signaling pathway					Zm00001d039368	1.21766	0.000268028	Up	At5g45910	GO:0005576,GO:0016788,GO:0016042	extracellular region|hydrolase activity, acting on ester bonds|lipid catabolic process					Zm00001d037059	1.12173	3.57997e-203	UP
	Zm00001d024441	1.11032	0.00328167	Up	GONST1	GO:0005794,GO:0000139,GO:0015297,GO:0005457,GO:0005458,GO:0005338,GO:0008643,GO:0006952,GO:0015783,GO:1990570	Golgi apparatus|Golgi membrane|antiporter activity|GDP-fucose transmembrane transporter activity|GDP-mannose transmembrane transporter activity|nucleotide-sugar transmembrane transporter activity|carbohydrate transport|defense response|GDP-fucose transmembrane transport|GDP-mannose transmembrane transport					Zm00001d039459	3.07039	0.000117365	Up	BHLH41	GO:0005634,GO:0003677,GO:0003700,GO:0046983,GO:0006355	nucleus|DNA binding|DNA-binding transcription factor activity|protein dimerization activity|regulation of DNA-templated transcription					Zm00001d021122	-1.42679	5.49995e-203	Down
	Zm00001d024458	-1.10421	2.03898e-05	Down								Zm00001d039639	-2.21318	0.00099549	Down	CPT1	GO:0016567	protein ubiquitination					Zm00001d040066	2.35351	1.55546e-202	UP
	Zm00001d024470	-1.04242	0.00458109	Down	NRPD2	GO:0000792,GO:0005634,GO:0030880,GO:0005665,GO:0000418,GO:0000419,GO:0003677,GO:0003899,GO:0046872,GO:0032549,GO:0050832,GO:0006306,GO:0006351,GO:0050776,GO:0031047,GO:0035194,GO:0030422	heterochromatin|nucleus|RNA polymerase complex|RNA polymerase II, core complex|RNA polymerase IV complex|RNA polymerase V complex|DNA binding|DNA-directed 5'-3' RNA polymerase activity|metal ion binding|ribonucleoside binding|defense response to fungus|DNA methylation|DNA-templated transcription|regulation of immune response|RNA-mediated gene silencing|RNA-mediated post-transcriptional gene silen…	zma03020	RNA polymerase			Zm00001d039697	2.43306	0.0003471	Up	CYP711A1	GO:0016020,GO:0020037,GO:0005506,GO:0004497,GO:0016705,GO:0009926,GO:0016117,GO:0009963,GO:0009934,GO:0010223	membrane|heme binding|iron ion binding|monooxygenase activity|oxidoreductase activity, acting on paired donors, with incorporation or reduction of molecular oxygen|auxin polar transport|carotenoid biosynthetic process|positive regulation of flavonoid biosynthetic process|regulation of meristem structural organization|secondary shoot formation					Zm00001d041192	1.07556	2.27285e-202	UP
	Zm00001d024486	4.49	0.000109738	Up	TPS10	GO:0005737,GO:0080016,GO:0102877,GO:0102884,GO:0102887,GO:0000287,GO:0006952,GO:0016102	cytoplasm|(-)-E-beta-caryophyllene synthase activity|alpha-copaene synthase activity|alpha-zingiberene synthase activity|beta-sesquiphellandrene synthase activity|magnesium ion binding|defense response|diterpenoid biosynthetic process	zma00909	Sesquiterpenoid and triterpenoid biosynthesis			Zm00001d039993	-2.33019	4.83504e-13	Down								Zm00001d049400	-1.69267	6.87727e-202	Down
	Zm00001d024693	-1.77604	5.77665e-06	Down	RLP7	GO:0005886	plasma membrane					Zm00001d040026	-6.73469	2.09257e-06	Down	BBBI	GO:0005576,GO:0004867,GO:0010466	extracellular region|serine-type endopeptidase inhibitor activity|negative regulation of peptidase activity					Zm00001d005250	1.71916	1.92054e-201	UP
	Zm00001d024786	-1.13339	0.000199473	Down								Zm00001d040028	-2.12209	0.000537978	Down	WIP1	GO:0005576,GO:0004867,GO:0010466	extracellular region|serine-type endopeptidase inhibitor activity|negative regulation of peptidase activity					Zm00001d013410	-1.73757	2.4053e-201	Down
	Zm00001d024973	-2.42029	7.65761e-14	Down	RGA5	GO:0043531,GO:0005524,GO:0006952,GO:0051707	ADP binding|ATP binding|defense response|response to other organism					Zm00001d040126	-1.51769	0.004184	Down								Zm00001d041880	1.55189	5.22381e-201	UP
	Zm00001d025055	-2.52433	2.41911e-06	Down	Os04g0167900	GO:0005634,GO:0046872,GO:0017018,GO:0004722,GO:0035970	nucleus|metal ion binding|myosin phosphatase activity|protein serine/threonine phosphatase activity|peptidyl-threonine dephosphorylation	zma04016,zma04075	MAPK signaling pathway - plant|Plant hormone signal transduction			Zm00001d040390	-1.0268	0.00462201	Down	UBC20	GO:0005634,GO:0005524,GO:0061631,GO:0004842,GO:0031145,GO:0000209,GO:0030071	nucleus|ATP binding|ubiquitin conjugating enzyme activity|ubiquitin-protein transferase activity|anaphase-promoting complex-dependent catabolic process|protein polyubiquitination|regulation of mitotic metaphase/anaphase transition	zma04120	Ubiquitin mediated proteolysis			Zm00001d027131	3.04814	7.13407e-201	UP
	Zm00001d025124	-1.08495	0.000289363	Down	TTM2	GO:0005737,GO:0005741,GO:0005524,GO:0004427,GO:0016301,GO:0016462,GO:0098542,GO:1900425,GO:1902289,GO:0010113,GO:0009626,GO:2000031,GO:0002237,GO:0002239,GO:0009751	cytoplasm|mitochondrial outer membrane|ATP binding|inorganic diphosphate phosphatase activity|kinase activity|pyrophosphatase activity|defense response to other organism|negative regulation of defense response to bacterium|negative regulation of defense response to oomycetes|negative regulation of systemic acquired resistance|plant-type hypersensitive response|regulation of salicylic acid mediate…					Zm00001d040497	1.28539	0.000535272	Up	Os07g0271500	GO:0016747,GO:0102452,GO:0042802,GO:0009813,GO:0030639	acyltransferase activity, transferring groUp other than amino-acyl groUp|bisdemethoxycurcumin synthase activity|identical protein binding|flavonoid biosynthetic process|polyketide biosynthetic process	zma00945	Stilbenoid, diarylheptanoid and gingerol biosynthesis			Zm00001d007446	-1.1321	8.97429e-201	Down
	Zm00001d025142	-2.14479	0.000928992	Down	PHOS34	GO:0009507,GO:0005829,GO:0005524,GO:0002238	chloroplast|cytosol|ATP binding|response to molecule of fungal origin					Zm00001d040509	-1.06162	0.000719554	Down	TUBB1	GO:0005737,GO:0005874,GO:0005525,GO:0003924,GO:0046872,GO:0005200,GO:0000226,GO:0000278	cytoplasm|microtubule|GTP binding|GTPase activity|metal ion binding|structural constituent of cytoskeleton|microtubule cytoskeleton organization|mitotic cell cycle					Zm00001d016674	1.81929	1.95214e-200	UP
	Zm00001d025156	-1.60905	0.000121252	Down	ALA2	GO:0005789,GO:0005886,GO:0005524,GO:0016887,GO:0140326,GO:0000287,GO:0045332	endoplasmic reticulum membrane|plasma membrane|ATP binding|ATP hydrolysis activity|ATPase-coupled intramembrane lipid transporter activity|magnesium ion binding|phospholipid translocation					Zm00001d040527	-1.25363	0.00506985	Down	MYB61	GO:0005634,GO:0003700,GO:0000976,GO:0010087,GO:0010119,GO:0048364,GO:0010214,GO:0010089	nucleus|DNA-binding transcription factor activity|transcription cis-regulatory region binding|phloem or xylem histogenesis|regulation of stomatal movement|root development|seed coat development|xylem development					Zm00001d045014	2.20362	2.26308e-200	UP
	Zm00001d025360	-1.13051	2.99009e-13	Down	At2g36090							Zm00001d040581	-5.23833	0.00023038	Down	PER2	GO:0005576,GO:0009505,GO:0020037,GO:0140825,GO:0046872,GO:0004601,GO:0032922,GO:0097167,GO:0042744,GO:0042752,GO:0006979	extracellular region|plant-type cell wall|heme binding|lactoperoxidase activity|metal ion binding|peroxidase activity|circadian regulation of gene expression|circadian regulation of translation|hydrogen peroxide catabolic process|regulation of circadian rhythm|response to oxidative stress	zma00940	Phenylpropanoid biosynthesis			Zm00001d050022	-1.65795	3.25678e-200	Down
	Zm00001d025610	1.56976	0.0106294	Up								Zm00001d040650	-4.31285	0.00789875	Down	PECS-1.1	GO:0005576,GO:0045330,GO:0004857,GO:0030599,GO:0042545,GO:0045490	extracellular region|aspartyl esterase activity|enzyme inhibitor activity|pectinesterase activity|cell wall modification|pectin catabolic process	zma00040	Pentose and glucuronate interconversions			Zm00001d052827	1.31882	7.09779e-200	UP
	Zm00001d025633	2.10062	0.0012051	Up	CFM2	GO:0009507,GO:0009570,GO:0009532,GO:1990904,GO:0003729,GO:0000372,GO:0000373,GO:0006397	chloroplast|chloroplast stroma|plastid stroma|ribonucleoprotein complex|mRNA binding|Group I intron splicing|Group II intron splicing|mRNA processing					Zm00001d040764	1.07352	0.000297257	Up	CYP709B2	GO:0005829,GO:0016020,GO:0020037,GO:0005506,GO:0004497,GO:0016705	cytosol|membrane|heme binding|iron ion binding|monooxygenase activity|oxidoreductase activity, acting on paired donors, with incorporation or reduction of molecular oxygen					Zm00001d005563	3.82619	1.92737e-199	UP
	Zm00001d025674	-2.62485	0.000303645	Down	At5g06940	GO:0005886,GO:0005524,GO:0004672,GO:0006468	plasma membrane|ATP binding|protein kinase activity|protein phosphorylation					Zm00001d040787	-1.15495	0.00523118	Down	ASR1	GO:0005634,GO:0032991,GO:0042802,GO:0043167,GO:0003676,GO:0008270,GO:0009414,GO:0010043	nucleus|protein-containing complex|identical protein binding|ion binding|nucleic acid binding|zinc ion binding|response to water deprivation|response to zinc ion					Zm00001d005807	-3.3594	3.29731e-199	Down
	Zm00001d025752	-1.05206	1.54608e-23	Down	BHLH110	GO:0005634,GO:0003700,GO:0000981,GO:0046983,GO:0000978,GO:0006357	nucleus|DNA-binding transcription factor activity|DNA-binding transcription factor activity, RNA polymerase II-specific|protein dimerization activity|RNA polymerase II cis-regulatory region sequence-specific DNA binding|regulation of transcription by RNA polymerase II					Zm00001d040836	6.15439	2.67096e-05	Up	GRXC1	GO:0005737	cytoplasm					Zm00001d008987	2.90358	1.9865e-198	UP
	Zm00001d025825	-1.50219	0.000184674	Down	WAV3	GO:0046872,GO:0061630,GO:0009630,GO:0010274,GO:0016567,GO:0048364	metal ion binding|ubiquitin protein ligase activity|gravitropism|hydrotropism|protein ubiquitination|root development					Zm00001d040837	2.64688	1.48167e-28	Up	GRXC1	GO:0005737	cytoplasm					Zm00001d003212	-1.45593	2.86985e-198	Down
	Zm00001d025920	-1.37536	1.46576e-08	Down	SIT2	GO:0005886,GO:0005524,GO:0030246,GO:0106310,GO:0004675,GO:1901001,GO:0006468	plasma membrane|ATP binding|carbohydrate binding|protein serine kinase activity|transmembrane receptor protein serine/threonine kinase activity|negative regulation of response to salt stress|protein phosphorylation					Zm00001d040979	-2.81298	0.00879682	Down	GL1-10	GO:0005789,GO:0016020,GO:1990465,GO:0000254,GO:0005506,GO:0009924,GO:0016491,GO:1901700,GO:0006950,GO:0016126	endoplasmic reticulum membrane|membrane|aldehyde oxygenase (deformylating) activity|C-4 methylsterol oxidase activity|iron ion binding|octadecanal decarbonylase activity|oxidoreductase activity|response to oxygen-containing compound|response to stress|sterol biosynthetic process	zma00100	Steroid biosynthesis			Zm00001d028949	-1.07705	1.18378e-196	Down
	Zm00001d025979	-2.90332	0.00620055	Down	eIF4G	GO:0003723,GO:0003743	RNA binding|translation initiation factor activity					Zm00001d041069	-1.62338	0.00478786	Down								Zm00001d026337	-1.11932	1.26635e-196	Down
	Zm00001d025980	-1.21741	2.84832e-77	Down	RNJ	GO:0009507,GO:0009536,GO:0008409,GO:0004519,GO:0046872,GO:0003729,GO:0060918,GO:0009734,GO:0009658,GO:0009793,GO:0009942,GO:0009416,GO:0006364	chloroplast|plastid|5'-3' exonuclease activity|endonuclease activity|metal ion binding|mRNA binding|auxin transport|auxin-activated signaling pathway|chloroplast organization|embryo development ending in seed dormancy|longitudinal axis specification|response to light stimulus|rRNA processing					Zm00001d041082	1.27177	1.51281e-19	Up	KSL4	GO:0009507,GO:0016829,GO:0000287,GO:0010333,GO:0006952,GO:0051502,GO:0016102	chloroplast|lyase activity|magnesium ion binding|terpene synthase activity|defense response|diterpene phytoalexin biosynthetic process|diterpenoid biosynthetic process					Zm00001d000840	6.97296	2.13256e-196	UP
	Zm00001d026005	-1.34345	2.06926e-05	Down	Os02g0683500	GO:0005634,GO:0003677,GO:0003700	nucleus|DNA binding|DNA-binding transcription factor activity					Zm00001d041450	-1.82386	0.00574036	Down	SNL3	GO:0000785,GO:0000118,GO:0016580,GO:0003714,GO:0016575,GO:0045892,GO:0000122,GO:0009737	chromatin|histone deacetylase complex|Sin3 complex|transcription corepressor activity|histone deacetylation|negative regulation of DNA-templated transcription|negative regulation of transcription by RNA polymerase II|response to abscisic acid					Zm00001d045564	-1.03243	4.15524e-196	Down
	Zm00001d026042	-1.07615	1.33848e-10	Down	PUP11	GO:0016020,GO:0005345,GO:0015211,GO:0006863	membrane|purine nucleobase transmembrane transporter activity|purine nucleoside transmembrane transporter activity|purine nucleobase transport					Zm00001d041624	1.12236	0.000700278	Up								Zm00001d024486	-2.7651	5.00037e-196	Down
	Zm00001d026060	1.58942	0.004217	Up	ACS2	GO:0016829,GO:0030170,GO:0008483,GO:0006520,GO:0006952,GO:0009693	lyase activity|pyridoxal phosphate binding|transaminase activity|amino acid metabolic process|defense response|ethylene biosynthetic process	zma00270,zma04016	Cysteine and methionine metabolism|MAPK signaling pathway - plant			Zm00001d041672	-1.07628	0.00140352	Down	HTR2	GO:0010369,GO:0005829,GO:0005576,GO:0000786,GO:0005634,GO:0005886,GO:0009536,GO:0003677,GO:0046982,GO:0030527	chromocenter|cytosol|extracellular region|nucleosome|nucleus|plasma membrane|plastid|DNA binding|protein heterodimerization activity|structural constituent of chromatin					Zm00001d029096	3.76858	6.99503e-196	UP
	Zm00001d026068	-1.29362	0.000818188	Down	SBT1.3	GO:0005576,GO:0004252,GO:0006508	extracellular region|serine-type endopeptidase activity|proteolysis					Zm00001d041725	-1.38982	1.69289e-07	Down	WLIM1	GO:0005737,GO:0005856,GO:0005886,GO:0051015,GO:0046872,GO:0003729,GO:0051017	cytoplasm|cytoskeleton|plasma membrane|actin filament binding|metal ion binding|mRNA binding|actin filament bundle assembly					Zm00001d021634	3.32091	8.26861e-196	UP
	Zm00001d026103	-1.17078	0.00202951	Down								Zm00001d041726	3.94139	3.4717e-10	Up	IDS3	GO:0005737,GO:0033760,GO:0031418,GO:0046872,GO:0010041	cytoplasm|2'-deoxymugineic-acid 2'-dioxygenase activity|L-ascorbic acid binding|metal ion binding|response to iron(III) ion	zma00999	Biosynthesis of various plant secondary metabolites			Zm00001d012885	-1.92958	1.86261e-195	Down
	Zm00001d026118	-1.32733	0.00559738	Down	NHX1	GO:0005886,GO:0005774,GO:0015386,GO:0015385,GO:1901002,GO:0071805,GO:0051453,GO:0098719,GO:0034486	plasma membrane|vacuolar membrane|potassium:proton antiporter activity|sodium:proton antiporter activity|positive regulation of response to salt stress|potassium ion transmembrane transport|regulation of intracellular pH|sodium ion import across plasma membrane|vacuolar transmembrane transport					Zm00001d041768	3.82794	1.31296e-30	Up								Zm00001d013456	-1.18545	2.75679e-195	Down
	Zm00001d026135	-1.78472	0.00179503	Down	MSL5	GO:0005886,GO:0008381,GO:0006820	plasma membrane|mechanosensitive ion channel activity|anion transport					Zm00001d041777	1.28646	0.000240379	Up	GLU2	GO:0009507,GO:0008422,GO:0102726,GO:0102483,GO:0005975	chloroplast|beta-glucosidase activity|DIMBOA glucoside beta-D-glucosidase activity|scopolin beta-glucosidase activity|carbohydrate metabolic process					Zm00001d012033	-1.53946	3.36246e-195	Down
	Zm00001d026222	1.84712	3.3892e-12	Up								Zm00001d041792	-1.18525	0.00883002	Down								Zm00001d026094	-1.97813	4.22488e-195	Down
	Zm00001d026271	-1.2056	1.90435e-21	Down	ERF3	GO:0005634,GO:0003700,GO:0000976,GO:0006952,GO:0009873,GO:0010105	nucleus|DNA-binding transcription factor activity|transcription cis-regulatory region binding|defense response|ethylene-activated signaling pathway|negative regulation of ethylene-activated signaling pathway					Zm00001d041922	1.5475	0.00834794	Up								Zm00001d051114	2.95068	4.53906e-195	UP
	Zm00001d026354	-1.0532	0.00358613	Down								Zm00001d042027	-1.29436	3.07326e-05	Down								Zm00001d041445	1.20138	7.04094e-195	UP
	Zm00001d026382	-1.14289	1.88091e-08	Down	B120	GO:0005886,GO:0005524,GO:0005516,GO:0030246,GO:0106310,GO:0004674,GO:0031625,GO:0045087,GO:0006468,GO:0048544	plasma membrane|ATP binding|calmodulin binding|carbohydrate binding|protein serine kinase activity|protein serine/threonine kinase activity|ubiquitin protein ligase binding|innate immune response|protein phosphorylation|recognition of pollen					Zm00001d042099	1.22645	0.00152336	Up		GO:0005737,GO:0004364,GO:0009734,GO:0006749	cytoplasm|glutathione transferase activity|auxin-activated signaling pathway|glutathione metabolic process	zma00480	Glutathione metabolism			Zm00001d012620	-1.39334	1.20538e-194	Down
	Zm00001d026415	1.81829	0.000303801	Up	BXL4	GO:0048046,GO:0016020,GO:0046556,GO:0009044,GO:0031222,GO:0009627,GO:0045493	apoplast|membrane|alpha-L-arabinofuranosidase activity|xylan 1,4-beta-xylosidase activity|arabinan catabolic process|systemic acquired resistance|xylan catabolic process	zma00520	Amino sugar and nucleotide sugar metabolism			Zm00001d042104	1.48364	5.44652e-29	Up		GO:0005737,GO:0004364,GO:0009734,GO:0006749	cytoplasm|glutathione transferase activity|auxin-activated signaling pathway|glutathione metabolic process	zma00480	Glutathione metabolism			Zm00001d002396	2.25428	1.50709e-193	UP
	Zm00001d026426	-1.07209	2.14268e-09	Down	ABCB19	GO:0005829,GO:0016020,GO:0005886,GO:0140359,GO:0005524,GO:0016887,GO:0042626,GO:0010329,GO:0010541,GO:0043481,GO:0009926,GO:0060918,GO:0009734,GO:0010540,GO:0090691,GO:0048527,GO:0009640,GO:0009958,GO:0008361,GO:0009733,GO:0009637,GO:0010218,GO:0009639,GO:0048364,GO:0048443,GO:0055085	cytosol|membrane|plasma membrane|ABC-type transporter activity|ATP binding|ATP hydrolysis activity|ATPase-coupled transmembrane transporter activity|auxin efflux transmembrane transporter activity|acropetal auxin transport|anthocyanin accumulation in tissues in response to UV light|auxin polar transport|auxin transport|auxin-activated signaling pathway|basipetal auxin transport|formation of plant…	zma02010	ABC transporters			Zm00001d042143	2.49136	3.24973e-52	Up		GO:0005615,GO:0005886,GO:0042973,GO:0005975,GO:0006952	extracellular space|plasma membrane|glucan endo-1,3-beta-D-glucosidase activity|carbohydrate metabolic process|defense response					Zm00001d033654	-1.43053	2.73176e-193	Down
	Zm00001d026509	2.03289	0.00176645	Up								Zm00001d042217	2.28158	0.00234989	Up	Os01g0933500	GO:0009909	regulation of flower development					Zm00001d043070	-1.23236	3.54259e-193	Down
	Zm00001d026563	-1.00324	7.20953e-17	Down	ERF7	GO:0005634,GO:0003700,GO:0043565,GO:0000976,GO:0006952,GO:0009873,GO:0045892,GO:0006355,GO:0009737,GO:0009414	nucleus|DNA-binding transcription factor activity|sequence-specific DNA binding|transcription cis-regulatory region binding|defense response|ethylene-activated signaling pathway|negative regulation of DNA-templated transcription|regulation of DNA-templated transcription|response to abscisic acid|response to water deprivation					Zm00001d042244	1.35508	1.02986e-29	Up	HAK5	GO:0016020,GO:0015079,GO:0006813	membrane|potassium ion transmembrane transporter activity|potassium ion transport					Zm00001d048680	-1.47113	5.96714e-193	Down
	Zm00001d026599	1.22384	1.30724e-05	Up	CAP10B	GO:0009535,GO:0009523,GO:0016168,GO:0009768,GO:0009416	chloroplast thylakoid membrane|photosystem II|chlorophyll binding|photosynthesis, light harvesting in photosystem I|response to light stimulus					Zm00001d042540	-1.43598	0.00522861	Down	LOX1.1	GO:0005737,GO:0016165,GO:1990136,GO:0046872,GO:0016702,GO:0006633,GO:0034440,GO:0031408,GO:0051707,GO:0009611	cytoplasm|linoleate 13S-lipoxygenase activity|linoleate 9S-lipoxygenase activity|metal ion binding|oxidoreductase activity, acting on single donors with incorporation of molecular oxygen, incorporation of two atoms of oxygen|fatty acid biosynthetic process|lipid oxidation|oxylipin biosynthetic process|response to other organism|response to wounding	zma00591	Linoleic acid metabolism			Zm00001d006340	1.17102	8.0437e-193	UP
	Zm00001d026657	-2.01212	6.27852e-09	Down	CAF1-11	GO:0030015,GO:0005634,GO:0000932,GO:0008408,GO:0046872,GO:0004535,GO:0003723,GO:0042742,GO:0043928,GO:0000289	CCR4-NOT core complex|nucleus|P-body|3'-5' exonuclease activity|metal ion binding|poly(A)-specific ribonuclease activity|RNA binding|defense response to bacterium|exonucleolytic catabolism of deadenylated mRNA|nuclear-transcribed mRNA poly(A) tail shortening	zma03018	RNA degradation			Zm00001d042654	-1.25588	0.000150392	Down	Os01g0875500	GO:0048046,GO:0005773,GO:0004565,GO:0030246,GO:0005975	apoplast|vacuole|beta-galactosidase activity|carbohydrate binding|carbohydrate metabolic process					Zm00001d026243	1.22206	9.16805e-193	UP
	Zm00001d026662	-1.19723	1.57914e-40	Down	NHL3	GO:0005794,GO:0000325,GO:0005886,GO:0009506,GO:0003729,GO:0071456,GO:0042742,GO:0051607,GO:0009617,GO:0009751,GO:0009611	Golgi apparatus|plant-type vacuole|plasma membrane|plasmodesma|mRNA binding|cellular response to hypoxia|defense response to bacterium|defense response to virus|response to bacterium|response to salicylic acid|response to wounding					Zm00001d042723	-1.7638	0.000272565	Down	HHT1	GO:0016747,GO:0050734,GO:0102406,GO:0052325,GO:0010345	acyltransferase activity, transferring groUp other than amino-acyl groUp|hydroxycinnamoyltransferase activity|omega-hydroxypalmitate O-sinapoyl transferase activity|cell wall pectin biosynthetic process|suberin biosynthetic process					Zm00001d016411	1.04839	2.3113e-192	UP
	Zm00001d027291	2.08522	0.000341163	Up		GO:0016020	membrane					Zm00001d042739	1.01388	3.78183e-07	Up	GT4	GO:0016020,GO:0008194	membrane|UDP-glycosyltransferase activity					Zm00001d003676	-1.28483	2.92927e-192	Down
	Zm00001d027355	-1.073	0.00036903	Down	RBL2	GO:0005794,GO:0000139,GO:0009506,GO:0004252,GO:0006508	Golgi apparatus|Golgi membrane|plasmodesma|serine-type endopeptidase activity|proteolysis					Zm00001d042749	1.00867	0.00321817	Up	NHL10	GO:0009507,GO:0005886,GO:0009506,GO:0051607,GO:0010150,GO:0051707	chloroplast|plasma membrane|plasmodesma|defense response to virus|leaf senescence|response to other organism					Zm00001d015377	1.52161	3.50707e-192	UP
	Zm00001d027440	1.62376	0.0126953	Up								Zm00001d042934	3.96915	3.52702e-07	Up	ZAT5	GO:0005634,GO:0003700,GO:0046872,GO:0000976,GO:0006355	nucleus|DNA-binding transcription factor activity|metal ion binding|transcription cis-regulatory region binding|regulation of DNA-templated transcription					Zm00001d034601	-1.16414	7.56297e-192	Down
	Zm00001d027530	-1.50153	3.72797e-21	Down	NAC022	GO:0005634,GO:0043565,GO:0045893,GO:1901002,GO:1902584	nucleus|sequence-specific DNA binding|positive regulation of DNA-templated transcription|positive regulation of response to salt stress|positive regulation of response to water deprivation					Zm00001d042969	5.26806	2.37536e-08	Up	VHA-a1	GO:0005768,GO:0005794,GO:0005802,GO:0032588,GO:0012510,GO:0016471,GO:0000220,GO:0005773,GO:0051117,GO:0046961,GO:0070070,GO:0007035	endosome|Golgi apparatus|trans-Golgi network|trans-Golgi network membrane|trans-Golgi network transport vesicle membrane|vacuolar proton-transporting V-type ATPase complex|vacuolar proton-transporting V-type ATPase, V0 domain|vacuole|ATPase binding|proton-transporting ATPase activity, rotational mechanism|proton-transporting V-type ATPase complex assembly|vacuolar acidification					Zm00001d054044	1.02188	1.62271e-191	UP
	Zm00001d027590	-1.26465	6.54828e-07	Down	PATROL1	GO:0005737,GO:0005886,GO:0009506,GO:0072659,GO:0010118	cytoplasm|plasma membrane|plasmodesma|protein localization to plasma membrane|stomatal movement					Zm00001d043019	-1.37411	0.0013	Down	LAC3	GO:0048046,GO:0005507,GO:0052716,GO:0016491,GO:0046274	apoplast|copper ion binding|hydroquinone:oxygen oxidoreductase activity|oxidoreductase activity|lignin catabolic process					Zm00001d053981	-1.04625	7.27256e-191	Down
	Zm00001d027601	-1.43901	1.45562e-12	Down	Cyp96T1	GO:0016020,GO:0020037,GO:0005506,GO:0004497,GO:0016705,GO:0009820	membrane|heme binding|iron ion binding|monooxygenase activity|oxidoreductase activity, acting on paired donors, with incorporation or reduction of molecular oxygen|alkaloid metabolic process					Zm00001d043047	-2.43416	0.0027458	Down	EXPA2	GO:0005576,GO:0016020,GO:0009653,GO:0009664	extracellular region|membrane|anatomical structure morphogenesis|plant-type cell wall organization					Zm00001d020402	1.47908	1.47217e-190	UP
	Zm00001d027619	-1.03135	4.44934e-23	Down	BAMY2	GO:0009507,GO:0102229,GO:0016161,GO:0000272	chloroplast|amylopectin maltohydrolase activity|beta-amylase activity|polysaccharide catabolic process	zma00500	Starch and sucrose metabolism			Zm00001d043237	-4.57306	3.30332e-12	Down	OsI_021017	GO:0009501,GO:0009507,GO:0033201,GO:0004373,GO:0009011,GO:0010021,GO:0009960,GO:0019252	amyloplast|chloroplast|alpha-1,4-glucan synthase activity|glycogen (starch) synthase activity|starch synthase activity|amylopectin biosynthetic process|endosperm development|starch biosynthetic process					Zm00001d007572	2.47647	1.47351e-190	UP
	Zm00001d027794	-1.51192	0.00467593	Down	At5g45720	GO:0009360,GO:0005663,GO:0005634,GO:0005524,GO:0003677,GO:0003887,GO:0006281,GO:0006261	DNA polymerase III complex|DNA replication factor C complex|nucleus|ATP binding|DNA binding|DNA-directed DNA polymerase activity|DNA repair|DNA-templated DNA replication					Zm00001d043327	-1.6311	1.42797e-07	Down	SBT2.3	GO:0005576,GO:0004252,GO:0006508	extracellular region|serine-type endopeptidase activity|proteolysis					Zm00001d006037	1.90169	1.97496e-190	UP
	Zm00001d027859	1.31722	0.00826171	Up	ILI3	GO:0046983,GO:0006355,GO:0040008	protein dimerization activity|regulation of DNA-templated transcription|regulation of growth					Zm00001d043549	-1.51946	0.00857896	Down								Zm00001d034564	2.93302	2.78362e-190	UP
	Zm00001d027868	1.01748	0.000292006	Up	BB	GO:0046872,GO:0031624,GO:0004842,GO:0048437,GO:0008285,GO:0046621,GO:1900057,GO:0051865,GO:0016567	metal ion binding|ubiquitin conjugating enzyme binding|ubiquitin-protein transferase activity|floral organ development|negative regulation of cell population proliferation|negative regulation of organ growth|positive regulation of leaf senescence|protein autoubiquitination|protein ubiquitination					Zm00001d043929	-1.54888	1.87165e-10	Down	FLA11	GO:0005886,GO:0009834	plasma membrane|plant-type secondary cell wall biogenesis					Zm00001d017374	-2.79484	8.99711e-190	Down
	Zm00001d027901	-1.30039	2.63885e-43	Down	TIFY11B	GO:0005634,GO:0031347,GO:2000022,GO:0009611	nucleus|regulation of defense response|regulation of jasmonic acid mediated signaling pathway|response to wounding	zma04075	Plant hormone signal transduction			Zm00001d043988	1.04524	8.23589e-37	Up		GO:0005615,GO:0004568,GO:0006032,GO:0000272	extracellular space|chitinase activity|chitin catabolic process|polysaccharide catabolic process	zma00520	Amino sugar and nucleotide sugar metabolism			Zm00001d044426	2.57308	5.424e-189	UP
	Zm00001d027928	-2.42759	9.64271e-05	Down	ERF073	GO:0005634,GO:0003700,GO:0043565,GO:0000976,GO:0071454,GO:0071369,GO:0071456,GO:0009873,GO:0045893,GO:0006355,GO:0034059,GO:0009723,GO:0001666	nucleus|DNA-binding transcription factor activity|sequence-specific DNA binding|transcription cis-regulatory region binding|cellular response to anoxia|cellular response to ethylene stimulus|cellular response to hypoxia|ethylene-activated signaling pathway|positive regulation of DNA-templated transcription|regulation of DNA-templated transcription|response to anoxia|response to ethylene|response …					Zm00001d044111	-1.49067	0.00652539	Down	At4g24160	GO:0005737,GO:0003841,GO:0016298,GO:0042171,GO:0004623,GO:0071456,GO:0055089,GO:0055088,GO:0006654,GO:0055091,GO:0070328	cytoplasm|1-acylglycerol-3-phosphate O-acyltransferase activity|lipase activity|lysophosphatidic acid acyltransferase activity|phospholipase A2 activity|cellular response to hypoxia|fatty acid homeostasis|lipid homeostasis|phosphatidic acid biosynthetic process|phospholipid homeostasis|triglyceride homeostasis					Zm00001d033910	-1.09571	1.14083e-188	Down
	Zm00001d027988	-1.58068	2.41327e-34	Down								Zm00001d044122	1.28552	1.15112e-14	Up	A1	GO:0045552,GO:0047890,GO:0016616,GO:0009718	dihydrokaempferol 4-reductase activity|flavanone 4-reductase activity|oxidoreductase activity, acting on the CH-OH group of donors, NAD or NADP as acceptor|anthocyanin-containing compound biosynthetic process	zma00941	Flavonoid biosynthesis			Zm00001d000020	-3.57728	1.17765e-188	Down
	Zm00001d028007	-1.29762	0.000385857	Down	CAMTA2	GO:0005634,GO:0005516,GO:0003700,GO:0003690,GO:0000976,GO:0003712,GO:0071275,GO:0045893,GO:0006355,GO:0006357,GO:0009409	nucleus|calmodulin binding|DNA-binding transcription factor activity|double-stranded DNA binding|transcription cis-regulatory region binding|transcription coregulator activity|cellular response to aluminum ion|positive regulation of DNA-templated transcription|regulation of DNA-templated transcription|regulation of transcription by RNA polymerase II|response to cold					Zm00001d044183	4.62354	1.08716e-80	Up	AGO1B	GO:0005737,GO:0004521,GO:0003723,GO:0035194	cytoplasm|endoribonuclease activity|RNA binding|RNA-mediated post-transcriptional gene silencing					Zm00001d047841	-1.67451	2.34406e-188	Down
	Zm00001d028154	-1.73146	1.00009e-16	Down	SAT4	GO:0005829,GO:0009001,GO:0006535	cytosol|serine O-acetyltransferase activity|cysteine biosynthetic process from serine	zma00270,zma00543,zma00920	Cysteine and methionine metabolism|Exopolysaccharide biosynthesis|Sulfur metabolism			Zm00001d044284	-1.52635	0.00390064	Down	PXC1	GO:0005886,GO:0005524,GO:0004672,GO:0009834,GO:0006468	plasma membrane|ATP binding|protein kinase activity|plant-type secondary cell wall biogenesis|protein phosphorylation					Zm00001d016915	-1.36181	3.09412e-188	Down
	Zm00001d028167	-1.03583	6.76471e-06	Down	At4g12980	GO:0005829,GO:0016020,GO:0046872	cytosol|membrane|metal ion binding					Zm00001d044308	2.19903	0.000422508	Up								Zm00001d044555	1.45486	5.03687e-188	UP
	Zm00001d028172	5.24305	0.000475975	Up	PAO6	GO:0048046,GO:0050660,GO:0016491,GO:0016647,GO:0046208	apoplast|flavin adenine dinucleotide binding|oxidoreductase activity|oxidoreductase activity, acting on the CH-NH group of donors, oxygen as acceptor|spermine catabolic process	zma00330,zma00410	Arginine and proline metabolism|beta-Alanine metabolism			Zm00001d044352	-1.55614	0.00469655	Down								Zm00001d045885	-1.01601	8.00437e-188	Down
	Zm00001d028282	2.98581	0.0145642	Up	CYP74A2	GO:0009978,GO:0020037,GO:0005506,GO:0004497,GO:0016491,GO:0016705,GO:0006633,GO:0031408,GO:0016125	allene oxide synthase activity|heme binding|iron ion binding|monooxygenase activity|oxidoreductase activity|oxidoreductase activity, acting on paired donors, with incorporation or reduction of molecular oxygen|fatty acid biosynthetic process|oxylipin biosynthetic process|sterol metabolic process	zma00592	alpha-Linolenic acid metabolism			Zm00001d044373	-2.17439	0.00705928	Down	LRX3	GO:0005576,GO:0009505,GO:0009506,GO:0099503,GO:0042277,GO:0005199,GO:0071555	extracellular region|plant-type cell wall|plasmodesma|secretory vesicle|peptide binding|structural constituent of cell wall|cell wall organization					Zm00001d054093	-1.3957	1.27519e-186	Down
	Zm00001d028315	-4.71919	0.00744652	Down	NAI1	GO:0005634,GO:0003677,GO:0003700,GO:0046983,GO:0007029,GO:0006355	nucleus|DNA binding|DNA-binding transcription factor activity|protein dimerization activity|endoplasmic reticulum organization|regulation of DNA-templated transcription					Zm00001d044396	2.12309	0.00149096	Up	CAB48	GO:0009535,GO:0009522,GO:0009523,GO:0016168,GO:0046872,GO:0009768,GO:0009416	chloroplast thylakoid membrane|photosystem I|photosystem II|chlorophyll binding|metal ion binding|photosynthesis, light harvesting in photosystem I|response to light stimulus	zma00196	Photosynthesis - antenna proteins			Zm00001d031258	1.18372	1.4555e-186	UP
	Zm00001d028356	4.7488	0.00974038	Up								Zm00001d044399	5.79105	0.00113502	Up	CAB2R	GO:0009535,GO:0009522,GO:0009523,GO:0016168,GO:0046872,GO:0015979,GO:0009768,GO:0009416	chloroplast thylakoid membrane|photosystem I|photosystem II|chlorophyll binding|metal ion binding|photosynthesis|photosynthesis, light harvesting in photosystem I|response to light stimulus					Zm00001d021177	2.20166	4.58724e-186	UP
	Zm00001d028374	-1.89941	3.95249e-05	Down	PUB21	GO:0061630	ubiquitin protein ligase activity					Zm00001d044402	2.75422	1.36038e-08	Up	CAB2R	GO:0009535,GO:0009522,GO:0009523,GO:0016168,GO:0046872,GO:0015979,GO:0009768,GO:0009416	chloroplast thylakoid membrane|photosystem I|photosystem II|chlorophyll binding|metal ion binding|photosynthesis|photosynthesis, light harvesting in photosystem I|response to light stimulus	zma00196	Photosynthesis - antenna proteins			Zm00001d006417	-1.74204	1.98219e-185	Down
	Zm00001d028391	-1.02408	3.59929e-05	Down	SBT1.6	GO:0005886,GO:0004252,GO:0008236,GO:0009827,GO:0006508	plasma membrane|serine-type endopeptidase activity|serine-type peptidase activity|plant-type cell wall modification|proteolysis					Zm00001d044541	-1.55262	0.00256685	Down	SPX6	GO:0070417,GO:0016036	cellular response to cold|cellular response to phosphate starvation					Zm00001d045435	-1.04616	2.24968e-185	Down
	Zm00001d028406	-1.00464	1.79738e-09	Down	KCS1	GO:0022626,GO:0005783,GO:0005789,GO:0016020,GO:0009922,GO:0102756,GO:0070417,GO:0009409,GO:0009416,GO:0042761,GO:0010025	cytosolic ribosome|endoplasmic reticulum|endoplasmic reticulum membrane|membrane|fatty acid elongase activity|very-long-chain 3-ketoacyl-CoA synthase activity|cellular response to cold|response to cold|response to light stimulus|very long-chain fatty acid biosynthetic process|wax biosynthetic process	zma00062,zma04626	Fatty acid elongation|Plant-pathogen interaction			Zm00001d044564	-1.59795	8.02932e-09	Down	ABCB11	GO:0005576,GO:0016020,GO:0005886,GO:0009506,GO:0140359,GO:0005524,GO:0016887,GO:0042626,GO:0055085	extracellular region|membrane|plasma membrane|plasmodesma|ABC-type transporter activity|ATP binding|ATP hydrolysis activity|ATPase-coupled transmembrane transporter activity|transmembrane transport	zma02010	ABC transporters			Zm00001d049223	-1.42974	5.65179e-185	Down
	Zm00001d028454	-1.07061	0.00161133	Down	SIT2	GO:0005886,GO:0005524,GO:0030246,GO:0106310,GO:0004675,GO:1901001,GO:0006468	plasma membrane|ATP binding|carbohydrate binding|protein serine kinase activity|transmembrane receptor protein serine/threonine kinase activity|negative regulation of response to salt stress|protein phosphorylation					Zm00001d044668	-1.14562	1.47755e-22	Down	PMIR1	GO:0005737,GO:0030048,GO:0009903,GO:0009902,GO:0031022,GO:0009637	cytoplasm|actin filament-based movement|chloroplast avoidance movement|chloroplast relocation|nuclear migration along microfilament|response to blue light					Zm00001d022456	-1.30437	8.35404e-185	Down
	Zm00001d028455	-1.14584	2.32533e-06	Down	SIT2	GO:0005886,GO:0005524,GO:0030246,GO:0106310,GO:0004675,GO:1901001,GO:0006468	plasma membrane|ATP binding|carbohydrate binding|protein serine kinase activity|transmembrane receptor protein serine/threonine kinase activity|negative regulation of response to salt stress|protein phosphorylation					Zm00001d044686	-1.05287	3.39501e-22	Down	LTP2	GO:0008289,GO:0006869	lipid binding|lipid transport					Zm00001d044728	-2.19928	8.83826e-185	Down
	Zm00001d028456	-1.11554	1.72232e-15	Down								Zm00001d044819	1.05558	0.00021485	Up	XI-E	GO:0015629,GO:0005737,GO:0016459,GO:0031982,GO:0051015,GO:0005524,GO:0005516,GO:0003774,GO:0000146,GO:0007015,GO:0030048,GO:0051640,GO:0009860,GO:0030050	actin cytoskeleton|cytoplasm|myosin complex|vesicle|actin filament binding|ATP binding|calmodulin binding|cytoskeletal motor activity|microfilament motor activity|actin filament organization|actin filament-based movement|organelle localization|pollen tube growth|vesicle transport along actin filament	zma04814	Motor proteins			Zm00001d041365	2.43674	1.43507e-184	UP
	Zm00001d028574	-1.2177	0.000193946	Down	PP2C30	GO:0005634,GO:0046872,GO:0017018,GO:0004722,GO:0009738,GO:0035970,GO:0009845,GO:0090351	nucleus|metal ion binding|myosin phosphatase activity|protein serine/threonine phosphatase activity|abscisic acid-activated signaling pathway|peptidyl-threonine dephosphorylation|seed germination|seedling development	zma04016,zma04075	MAPK signaling pathway - plant|Plant hormone signal transduction			Zm00001d044839	-2.3492	2.27077e-13	Down	ILI4	GO:0005737,GO:0005634,GO:0046983,GO:0009742,GO:0016036,GO:0051511,GO:0006355,GO:2000024	cytoplasm|nucleus|protein dimerization activity|brassinosteroid mediated signaling pathway|cellular response to phosphate starvation|negative regulation of unidimensional cell growth|regulation of DNA-templated transcription|regulation of leaf development					Zm00001d040619	-1.56337	1.68014e-184	Down
	Zm00001d028664	-2.20171	6.22591e-07	Down	BHLH110	GO:0005634,GO:0003700,GO:0000981,GO:0046983,GO:0000978,GO:0006357	nucleus|DNA-binding transcription factor activity|DNA-binding transcription factor activity, RNA polymerase II-specific|protein dimerization activity|RNA polymerase II cis-regulatory region sequence-specific DNA binding|regulation of transcription by RNA polymerase II					Zm00001d044899	1.42432	0.000338542	Up	MADS55	GO:0005634,GO:0000981,GO:0046983,GO:0000978,GO:1900458,GO:0045944,GO:0006357	nucleus|DNA-binding transcription factor activity, RNA polymerase II-specific|protein dimerization activity|RNA polymerase II cis-regulatory region sequence-specific DNA binding|negative regulation of brassinosteroid mediated signaling pathway|positive regulation of transcription by RNA polymerase II|regulation of transcription by RNA polymerase II					Zm00001d013030	1.69789	2.42669e-184	UP
	Zm00001d028675	1.23398	3.94145e-12	Up								Zm00001d044947	3.17384	1.81625e-07	Up	OBL1	GO:0005811,GO:0016020,GO:0004806,GO:0016042	lipid droplet|membrane|triglyceride lipase activity|lipid catabolic process					Zm00001d026248	-1.28182	2.46538e-184	Down
	Zm00001d028752	-1.65959	3.36858e-106	Down	Os03g0292100	GO:0016020,GO:0046872,GO:0017018,GO:0006470	membrane|metal ion binding|myosin phosphatase activity|protein dephosphorylation					Zm00001d044988	-5.13393	0.00123381	Down								Zm00001d028562	-1.12973	2.94558e-184	Down
	Zm00001d028808	-1.27241	6.01829e-09	Down	WUN1							Zm00001d045031	-1.08177	0.00421323	Down								Zm00001d016588	1.65512	3.23736e-184	UP
	Zm00001d028809	-1.15402	1.30839e-07	Down								Zm00001d045047	1.03884	5.64236e-05	Up	APC4	GO:0005680,GO:0034399,GO:0005634,GO:0031145,GO:0007049,GO:0051301,GO:0009793,GO:0048481,GO:0070979,GO:0030071	anaphase-promoting complex|nuclear periphery|nucleus|anaphase-promoting complex-dependent catabolic process|cell cycle|cell division|embryo development ending in seed dormancy|plant ovule development|protein K11-linked ubiquitination|regulation of mitotic metaphase/anaphase transition					Zm00001d047797	-1.04273	1.22996e-183	Down
	Zm00001d028815	-1.09622	3.62251e-05	Down	PR1	GO:0005737,GO:0010427,GO:0004864,GO:0038023,GO:0009738,GO:0006952,GO:0009607	cytoplasm|abscisic acid binding|protein phosphatase inhibitor activity|signaling receptor activity|abscisic acid-activated signaling pathway|defense response|response to biotic stimulus					Zm00001d045145	1.12988	1.61048e-07	Up	SRG1	GO:0046872,GO:0016682,GO:0010150	metal ion binding|oxidoreductase activity, acting on diphenols and related substances as donors, oxygen as acceptor|leaf senescence					Zm00001d003750	-1.25001	1.58719e-182	Down
	Zm00001d028875	-1.08925	0.00934184	Down	Os07g0689300	GO:0005759,GO:0005524,GO:0016887,GO:0004176,GO:0043565,GO:0004252,GO:0003697,GO:0034599,GO:0051131,GO:0007005,GO:0070407,GO:0006515	mitochondrial matrix|ATP binding|ATP hydrolysis activity|ATP-dependent peptidase activity|sequence-specific DNA binding|serine-type endopeptidase activity|single-stranded DNA binding|cellular response to oxidative stress|chaperone-mediated protein complex assembly|mitochondrion organization|oxidation-dependent protein catabolic process|protein quality control for misfolded or incompletely synthes…					Zm00001d045463	-1.93462	0.00173623	Down	NAC043	GO:0005634,GO:0003677,GO:0003700,GO:0010047,GO:0009834,GO:0045893	nucleus|DNA binding|DNA-binding transcription factor activity|fruit dehiscence|plant-type secondary cell wall biogenesis|positive regulation of DNA-templated transcription					Zm00001d018983	-1.27548	9.22083e-182	Down
	Zm00001d028912	-1.79684	0.000799492	Down	At3g47200	GO:0005886	plasma membrane					Zm00001d045843	1.77581	0.00200932	Up	At5g10770	GO:0005886,GO:0004190,GO:0006508	plasma membrane|aspartic-type endopeptidase activity|proteolysis					Zm00001d039037	-1.25429	1.28441e-181	Down
	Zm00001d028968	-1.26011	1.56687e-12	Down	ATJ20	GO:0009507,GO:0005634,GO:0061077,GO:1902395,GO:0010322	chloroplast|nucleus|chaperone-mediated protein folding|regulation of 1-deoxy-D-xylulose-5-phosphate synthase activity|regulation of isopentenyl diphosphate biosynthetic process, methylerythritol 4-phosphate pathway					Zm00001d045884	1.74534	6.47121e-07	Up	Os02g0718900	GO:0005743,GO:0005471,GO:0140021,GO:1990544	mitochondrial inner membrane|ATP:ADP antiporter activity|mitochondrial ADP transmembrane transport|mitochondrial ATP transmembrane transport					Zm00001d027879	-1.16203	2.22613e-180	Down
	Zm00001d028988	-1.61759	0.00121355	Down	ALA1	GO:0005789,GO:0016020,GO:0005886,GO:0005524,GO:0016887,GO:0140326,GO:0000287,GO:0045332	endoplasmic reticulum membrane|membrane|plasma membrane|ATP binding|ATP hydrolysis activity|ATPase-coupled intramembrane lipid transporter activity|magnesium ion binding|phospholipid translocation	zma04148	Efferocytosis			Zm00001d045988	-1.6601	2.74706e-16	Down		GO:0016020,GO:0012511,GO:0034389,GO:0019915,GO:0010431	membrane|monolayer-surrounded lipid storage body|lipid droplet organization|lipid storage|seed maturation					Zm00001d033040	-1.24481	2.27079e-180	Down
	Zm00001d028999	-1.62415	5.68731e-07	Down	NAC58	GO:0005634,GO:0003677,GO:0009738,GO:0006355	nucleus|DNA binding|abscisic acid-activated signaling pathway|regulation of DNA-templated transcription					Zm00001d046134	4.04472	1.16191e-06	Up	At2g27500	GO:0005737,GO:0005576,GO:0005634,GO:0005886,GO:0042973,GO:0005975,GO:0071555,GO:0006952	cytoplasm|extracellular region|nucleus|plasma membrane|glucan endo-1,3-beta-D-glucosidase activity|carbohydrate metabolic process|cell wall organization|defense response					Zm00001d038039	-1.46831	3.68625e-180	Down
	Zm00001d029028	-1.61881	2.50404e-33	Down	CML27	GO:0005509	calcium ion binding	zma04626	Plant-pathogen interaction			Zm00001d046202	3.03828	1.22761e-14	Up								Zm00001d038791	-1.48985	7.39797e-180	Down
	Zm00001d029052	-1.07545	0.00545498	Down								Zm00001d046223	1.27804	0.00222449	Up	ATH1	GO:0005634,GO:0003677,GO:0003700,GO:0000981,GO:0000978,GO:0043565,GO:0010227,GO:0010073,GO:0008285,GO:0009640,GO:0010371,GO:0006357,GO:0090470,GO:0010228	nucleus|DNA binding|DNA-binding transcription factor activity|DNA-binding transcription factor activity, RNA polymerase II-specific|RNA polymerase II cis-regulatory region sequence-specific DNA binding|sequence-specific DNA binding|floral organ abscission|meristem maintenance|negative regulation of cell population proliferation|photomorphogenesis|regulation of gibberellin biosynthetic process|reg…					Zm00001d044253	-1.35411	1.51281e-179	Down
	Zm00001d029078	1.37573	3.9054e-09	Up	BHLH61	GO:0005634,GO:0003700,GO:0046983,GO:0043565,GO:0006355	nucleus|DNA-binding transcription factor activity|protein dimerization activity|sequence-specific DNA binding|regulation of DNA-templated transcription					Zm00001d046300	3.18742	1.29349e-26	Up	RFT1	GO:0005783,GO:0005634,GO:0030154,GO:0009908,GO:0010229,GO:0048573,GO:0009909,GO:0048510,GO:0010228	endoplasmic reticulum|nucleus|cell differentiation|flower development|inflorescence development|photoperiodism, flowering|regulation of flower development|regulation of timing of transition from vegetative to reproductive phase|vegetative to reproductive phase transition of meristem					Zm00001d050340	2.59686	1.64513e-179	UP
	Zm00001d029099	1.12577	4.79245e-05	Up		GO:0005576,GO:0006952	extracellular region|defense response					Zm00001d046330	1.08003	2.31204e-05	Up		GO:0005576,GO:0005507,GO:0008447	extracellular region|copper ion binding|L-ascorbate oxidase activity	zma00053	Ascorbate and aldarate metabolism			Zm00001d044224	-1.35454	1.77763e-179	Down
	Zm00001d029243	1.95856	0.000709309	Up	CYP92C5	GO:0016020,GO:0097007,GO:0102171,GO:0020037,GO:0005506,GO:0010333,GO:0006952,GO:0080027,GO:0016114	membrane|4,8,12-trimethyltrideca-1,3,7,11-tetraene synthase activity|DMNT synthase activity|heme binding|iron ion binding|terpene synthase activity|defense response|response to herbivore|terpenoid biosynthetic process					Zm00001d046346	1.65166	0.00188506	Up	BHLH41	GO:0005634,GO:0003677,GO:0003700,GO:0046983,GO:0006355	nucleus|DNA binding|DNA-binding transcription factor activity|protein dimerization activity|regulation of DNA-templated transcription					Zm00001d038576	-1.28758	7.93316e-179	Down
	Zm00001d029246	-1.30747	6.96732e-08	Down								Zm00001d046374	-3.34534	0.000688384	Down	CYP71D55	GO:0016020,GO:0020037,GO:0005506,GO:0004497,GO:0016705	membrane|heme binding|iron ion binding|monooxygenase activity|oxidoreductase activity, acting on paired donors, with incorporation or reduction of molecular oxygen					Zm00001d047358	-1.83692	8.94382e-179	Down
	Zm00001d029247	-1.60546	4.27958e-05	Down								Zm00001d046474	1.03745	2.00402e-21	Up								Zm00001d027098	5.68943	9.9192e-179	UP
	Zm00001d029274	-3.29579	0.00155974	Down	PER2	GO:0005576,GO:0009505,GO:0020037,GO:0140825,GO:0046872,GO:0004601,GO:0032922,GO:0097167,GO:0042744,GO:0042752,GO:0006979	extracellular region|plant-type cell wall|heme binding|lactoperoxidase activity|metal ion binding|peroxidase activity|circadian regulation of gene expression|circadian regulation of translation|hydrogen peroxide catabolic process|regulation of circadian rhythm|response to oxidative stress	zma00940	Phenylpropanoid biosynthesis			Zm00001d046655	-2.58674	1.46616e-06	Down	SRF8	GO:0005886,GO:0005524,GO:0004672,GO:0006468	plasma membrane|ATP binding|protein kinase activity|protein phosphorylation					Zm00001d028472	-1.43773	2.32381e-178	Down
	Zm00001d029373	-1.89233	1.92246e-06	Down	SCP1	GO:0048046,GO:0005615,GO:0004185,GO:0036377,GO:0006508,GO:0009610	apoplast|extracellular space|serine-type carboxypeptidase activity|arbuscular mycorrhizal association|proteolysis|response to symbiotic fungus					Zm00001d046755	-2.6356	0.00168773	Down	RR25	GO:0005634,GO:0003677,GO:0009736,GO:0000160	nucleus|DNA binding|cytokinin-activated signaling pathway|phosphorelay signal transduction system					Zm00001d019895	1.84634	7.74768e-178	UP
	Zm00001d029478	-1.0903	4.30262e-08	Down	MOB1-A	GO:0005737,GO:0005856,GO:0009524,GO:0046872	cytoplasm|cytoskeleton|phragmoplast|metal ion binding					Zm00001d046838	-1.97516	1.80167e-11	Down	HERK1	GO:0005886,GO:0009506,GO:0005524,GO:0004672,GO:0004674,GO:0004714,GO:0046777,GO:0009741,GO:0009826	plasma membrane|plasmodesma|ATP binding|protein kinase activity|protein serine/threonine kinase activity|transmembrane receptor protein tyrosine kinase activity|protein autophosphorylation|response to brassinosteroid|unidimensional cell growth					Zm00001d041719	1.37049	5.19287e-177	UP
	Zm00001d029520	-1.15109	0.00569704	Down	CYP99A3	GO:0016020,GO:0036209,GO:0020037,GO:0005506,GO:0016491,GO:0071395,GO:0006952,GO:0016101	membrane|9beta-pimara-7,15-diene oxidase activity|heme binding|iron ion binding|oxidoreductase activity|cellular response to jasmonic acid stimulus|defense response|diterpenoid metabolic process	zma00904	Diterpenoid biosynthesis			Zm00001d046910	-1.16555	0.00059634	Down								Zm00001d011761	-1.44462	6.31842e-177	Down
	Zm00001d029581	3.55023	0.0138513	Up		GO:0047787,GO:0000166	delta4-3-oxosteroid 5beta-reductase activity|nucleotide binding					Zm00001d047090	-1.88765	0.0024129	Down	EXPB3	GO:0005576,GO:0016020,GO:0009653,GO:0071555,GO:0019953	extracellular region|membrane|anatomical structure morphogenesis|cell wall organization|sexual reproduction					Zm00001d048692	-2.18281	8.88843e-177	Down
	Zm00001d029656	1.95789	7.00853e-06	Up	ADF10	GO:0015629,GO:0005737,GO:0051015,GO:0030042	actin cytoskeleton|cytoplasm|actin filament binding|actin filament depolymerization					Zm00001d047096	-1.45129	0.00476704	Down	EXPB3	GO:0005576,GO:0016020,GO:0009653,GO:0071555,GO:0019953	extracellular region|membrane|anatomical structure morphogenesis|cell wall organization|sexual reproduction					Zm00001d046261	2.27678	1.58741e-176	UP
	Zm00001d029778	-1.21597	1.04886e-07	Down		GO:0008270	zinc ion binding					Zm00001d047201	1.80195	3.86832e-66	Up	SCP1	GO:0048046,GO:0005615,GO:0004185,GO:0036377,GO:0006508,GO:0009610	apoplast|extracellular space|serine-type carboxypeptidase activity|arbuscular mycorrhizal association|proteolysis|response to symbiotic fungus					Zm00001d006539	-1.43209	3.24611e-176	Down
	Zm00001d029815	1.06335	0.00104491	Up	CCME	GO:0005743,GO:0005758,GO:0005886,GO:0020037,GO:0046872,GO:0017004,GO:0017003	mitochondrial inner membrane|mitochondrial intermembrane space|plasma membrane|heme binding|metal ion binding|cytochrome complex assembly|protein-heme linkage					Zm00001d047324	-1.682	0.00529001	Down								Zm00001d011073	-2.78736	4.8649e-176	Down
	Zm00001d029829	-1.21229	0.00969213	Down	PUB70	GO:0043229,GO:0005524,GO:0106310,GO:0004674,GO:0004842,GO:0006468	intracellular organelle|ATP binding|protein serine kinase activity|protein serine/threonine kinase activity|ubiquitin-protein transferase activity|protein phosphorylation					Zm00001d047378	1.19016	0.00897477	Up								Zm00001d051915	-1.75523	9.04411e-176	Down
	Zm00001d029969	-1.25158	7.90026e-12	Down								Zm00001d047512	1.97604	6.53256e-12	Up								Zm00001d039312	1.12811	1.94016e-175	UP
	Zm00001d030121	-1.06357	0.00706742	Down	CSLD1	GO:0000139,GO:0016760,GO:0071555,GO:0030244,GO:0071669	Golgi membrane|cellulose synthase (UDP-forming) activity|cell wall organization|cellulose biosynthetic process|plant-type cell wall organization or biogenesis					Zm00001d047582	-1.16778	2.1223e-13	Down	GOLS2	GO:0005737,GO:0016757,GO:0047216,GO:0046872,GO:0006012	cytoplasm|glycosyltransferase activity|inositol 3-alpha-galactosyltransferase activity|metal ion binding|galactose metabolic process	zma00052	Galactose metabolism			Zm00001d012686	-1.29637	2.03174e-175	Down
	Zm00001d030264	-7.96077	5.57046e-52	Down								Zm00001d047621	-1.42984	4.37999e-09	Down								Zm00001d005295	2.50935	3.11455e-175	UP
	Zm00001d030304	-2.12817	0.00708824	Down	TLP1	GO:0006952,GO:0009617,GO:0009723	defense response|response to bacterium|response to ethylene					Zm00001d047661	-1.35994	2.36536e-13	Down								Zm00001d027851	-1.33055	3.39257e-175	Down
	Zm00001d030323	-1.22972	0.00175021	Down	At5g63930	GO:0005886,GO:0005524,GO:0106310,GO:0004674,GO:0006468	plasma membrane|ATP binding|protein serine kinase activity|protein serine/threonine kinase activity|protein phosphorylation					Zm00001d047694	-1.01275	1.6792e-05	Down	XXT1	GO:0000139,GO:0033843	Golgi membrane|xyloglucan 6-xylosyltransferase activity					Zm00001d040741	-1.50979	3.71929e-175	Down
	Zm00001d030555	-1.32008	0.00843056	Down	LECRK4	GO:0016020,GO:0005524,GO:0030246,GO:0106310,GO:0004674,GO:0006468	membrane|ATP binding|carbohydrate binding|protein serine kinase activity|protein serine/threonine kinase activity|protein phosphorylation					Zm00001d047698	2.38899	0.000374009	Up	TS2	GO:0016616	oxidoreductase activity, acting on the CH-OH group of donors, NAD or NADP as acceptor					Zm00001d035767	-1.43482	1.1538e-174	Down
	Zm00001d030557	1.24968	9.69297e-44	Up		GO:0004021,GO:0030170,GO:0009058,GO:0042853	L-alanine:2-oxoglutarate aminotransferase activity|pyridoxal phosphate binding|biosynthetic process|L-alanine catabolic process	zma00220,zma00250,zma00710	Arginine biosynthesis|Alanine, aspartate and glutamate metabolism|Carbon fixation by Calvin cycle			Zm00001d047840	-1.09792	6.98506e-05	Down								Zm00001d018420	-1.26368	1.21301e-174	Down
	Zm00001d030737	1.33172	0.00846259	Up	RS2	GO:0005634,GO:0003677	nucleus|DNA binding					Zm00001d047907	1.75665	2.26829e-36	Up	RL3	GO:0005634,GO:0003700	nucleus|DNA-binding transcription factor activity					Zm00001d015029	-1.50253	2.07088e-174	Down
	Zm00001d030858	-1.57282	5.12929e-06	Down		GO:0005634,GO:0003677,GO:0003700,GO:0046872	nucleus|DNA binding|DNA-binding transcription factor activity|metal ion binding					Zm00001d048061	-1.39528	6.21238e-10	Down	CUT1	GO:0005783,GO:0005789,GO:0005739,GO:0102756,GO:0006633,GO:0009409,GO:0009416,GO:0009826,GO:0010025	endoplasmic reticulum|endoplasmic reticulum membrane|mitochondrion|very-long-chain 3-ketoacyl-CoA synthase activity|fatty acid biosynthetic process|response to cold|response to light stimulus|unidimensional cell growth|wax biosynthetic process	zma00062,zma04626	Fatty acid elongation|Plant-pathogen interaction			Zm00001d011124	2.45387	3.82718e-174	UP
	Zm00001d030862	-1.58127	0.00127837	Down	ERN1	GO:0005634,GO:0003700,GO:0043565,GO:0009877,GO:0045893	nucleus|DNA-binding transcription factor activity|sequence-specific DNA binding|nodulation|positive regulation of DNA-templated transcription					Zm00001d048087	2.73519	4.88889e-05	Up	Os12g0240900	GO:0008168,GO:0102766,GO:0008171,GO:0046983,GO:0008757,GO:0019438,GO:0032259	methyltransferase activity|naringenin 7-O-methyltransferase activity|O-methyltransferase activity|protein dimerization activity|S-adenosylmethionine-dependent methyltransferase activity|aromatic compound biosynthetic process|methylation	zma00941	Flavonoid biosynthesis			Zm00001d020954	-1.3319	6.11728e-174	Down
	Zm00001d030900	-1.10884	1.8825e-06	Down	FLACCA	GO:0016829,GO:0008265,GO:0102867,GO:0030151,GO:0030170,GO:0006777	lyase activity|Mo-molybdopterin cofactor sulfurase activity|molybdenum cofactor sulfurtransferase activity|molybdenum ion binding|pyridoxal phosphate binding|Mo-molybdopterin cofactor biosynthetic process					Zm00001d048123	-1.48179	6.99589e-17	Down	MAF1	GO:0005794,GO:0005635,GO:0016363,GO:0048527,GO:0000278	Golgi apparatus|nuclear envelope|nuclear matrix|lateral root development|mitotic cell cycle					Zm00001d024965	-1.23854	8.10278e-174	Down
	Zm00001d031093	10.2887	7.7781e-18	Up	GSDA	GO:0005737,GO:0005634,GO:0047974,GO:0008251,GO:0008270,GO:0006152,GO:0002100	cytoplasm|nucleus|guanosine deaminase activity|tRNA-specific adenosine deaminase activity|zinc ion binding|purine nucleoside catabolic process|tRNA wobble adenosine to inosine editing					Zm00001d048179	-2.14191	0.000136397	Down	RSH1	GO:0009507,GO:0005524,GO:0005525,GO:0008728,GO:0008893,GO:0016301,GO:0015969,GO:0010150,GO:0016310,GO:0015979,GO:0009611	chloroplast|ATP binding|GTP binding|GTP diphosphokinase activity|guanosine-3',5'-bis(diphosphate) 3'-diphosphatase activity|kinase activity|guanosine tetraphosphate metabolic process|leaf senescence|phosphorylation|photosynthesis|response to wounding	zma00230	Purine metabolism			Zm00001d043335	-1.34194	1.71371e-173	Down
	Zm00001d031158	1.19784	8.98583e-07	Up	Os12g0628600	GO:0005576,GO:0006952	extracellular region|defense response					Zm00001d048333	1.27373	0.000132989	Up								Zm00001d052343	-1.57935	2.38423e-173	Down
	Zm00001d031194	5.50704	0.000765359	Up								Zm00001d048370	-3.40751	0.0033688	Down	Cyp96T3	GO:0016020,GO:0020037,GO:0005506,GO:0004497,GO:0016705,GO:0009820	membrane|heme binding|iron ion binding|monooxygenase activity|oxidoreductase activity, acting on paired donors, with incorporation or reduction of molecular oxygen|alkaloid metabolic process					Zm00001d018796	-1.0312	2.83525e-173	Down
	Zm00001d031261	-1.06159	3.41273e-06	Down	ATL6	GO:0005886,GO:0046872,GO:0004842,GO:0042742,GO:0098542,GO:0016567	plasma membrane|metal ion binding|ubiquitin-protein transferase activity|defense response to bacterium|defense response to other organism|protein ubiquitination					Zm00001d048416	1.554	1.04414e-14	Up	MO2	GO:0005886,GO:0071949,GO:0004497,GO:0002239	plasma membrane|FAD binding|monooxygenase activity|response to oomycetes					Zm00001d052444	-1.16483	4.75131e-173	Down
	Zm00001d031279	-1.17246	6.0598e-08	Down								Zm00001d048434	3.04709	0.000394023	Up	IP5P4	GO:0004445,GO:0034485,GO:0004439,GO:0046855,GO:0046856	inositol-polyphosphate 5-phosphatase activity|phosphatidylinositol-3,4,5-trisphosphate 5-phosphatase activity|phosphatidylinositol-4,5-bisphosphate 5-phosphatase activity|inositol phosphate dephosphorylation|phosphatidylinositol dephosphorylation					Zm00001d047301	-1.73866	7.60821e-173	Down
	Zm00001d031331	-2.20971	0.000647338	Down	HOP	GO:0005737,GO:0005634,GO:0051879,GO:0070678,GO:0051131	cytoplasm|nucleus|Hsp90 protein binding|preprotein binding|chaperone-mediated protein complex assembly					Zm00001d048469	-1.83087	2.26154e-06	Down	CA2	GO:0031969,GO:0052611,GO:0052610,GO:0016787,GO:0005506,GO:0016117	chloroplast membrane|beta-carotene 3-hydroxylase activity|beta-cryptoxanthin hydroxylase activity|hydrolase activity|iron ion binding|carotenoid biosynthetic process	zma00906	Carotenoid biosynthesis			Zm00001d017482	1.33073	8.22691e-173	UP
	Zm00001d031359	-2.88151	2.96709e-06	Down	At2g19130	GO:0005886,GO:0005524,GO:0005516,GO:0030246,GO:0106310,GO:0004674,GO:0031625,GO:0006468,GO:0048544	plasma membrane|ATP binding|calmodulin binding|carbohydrate binding|protein serine kinase activity|protein serine/threonine kinase activity|ubiquitin protein ligase binding|protein phosphorylation|recognition of pollen					Zm00001d048559	1.89908	0.000620211	Up	GSTU6	GO:0005737,GO:0004364,GO:0006749,GO:0042221	cytoplasm|glutathione transferase activity|glutathione metabolic process|response to chemical	zma00480	Glutathione metabolism			Zm00001d031412	-1.11309	5.16707e-172	Down
	Zm00001d031377	-1.07331	3.04977e-09	Down	At2g19130	GO:0005886,GO:0005524,GO:0005516,GO:0030246,GO:0106310,GO:0004674,GO:0031625,GO:0006468,GO:0048544	plasma membrane|ATP binding|calmodulin binding|carbohydrate binding|protein serine kinase activity|protein serine/threonine kinase activity|ubiquitin protein ligase binding|protein phosphorylation|recognition of pollen					Zm00001d048644	1.58481	8.8571e-05	Up								Zm00001d014422	-2.36281	1.3222e-170	Down
	Zm00001d031407	-1.22498	2.93318e-10	Down	WAK2	GO:0005634,GO:0005886,GO:0005524,GO:0005509,GO:0030247,GO:0106310,GO:0004674,GO:0007166,GO:0009992,GO:0009311,GO:0006468,GO:0009751,GO:0009826	nucleus|plasma membrane|ATP binding|calcium ion binding|polysaccharide binding|protein serine kinase activity|protein serine/threonine kinase activity|cell surface receptor signaling pathway|cellular water homeostasis|oligosaccharide metabolic process|protein phosphorylation|response to salicylic acid|unidimensional cell growth					Zm00001d048709	-3.04739	7.51833e-07	Down	BX1	GO:0009507,GO:0005829,GO:0033984,GO:0004834,GO:0000162	chloroplast|cytosol|indole-3-glycerol-phosphate lyase activity|tryptophan synthase activity|tryptophan biosynthetic process	zma00402,zma00999	Benzoxazinoid biosynthesis|Biosynthesis of various plant secondary metabolites			Zm00001d008396	-1.44003	1.48735e-170	Down
	Zm00001d031434	1.32033	0.014359	Up	DRT100	GO:0009507,GO:0000166,GO:0006281	chloroplast|nucleotide binding|DNA repair					Zm00001d048770	1.24017	2.65899e-28	Up								Zm00001d042976	-1.07072	2.29848e-170	Down
	Zm00001d031528	-4.87534	0.00481981	Down	EX70I	GO:0000145,GO:0085042,GO:0005886,GO:0005546,GO:0036377,GO:0006887,GO:0015031,GO:0009609,GO:0009610	exocyst|periarbuscular membrane|plasma membrane|phosphatidylinositol-4,5-bisphosphate binding|arbuscular mycorrhizal association|exocytosis|protein transport|response to symbiotic bacterium|response to symbiotic fungus					Zm00001d048860	-2.22339	0.00410484	Down	ABCG39	GO:0016020,GO:0140359,GO:0005524	membrane|ABC-type transporter activity|ATP binding					Zm00001d052184	-1.30624	7.57966e-170	Down
	Zm00001d031547	-1.62124	0.00504633	Down	At1g54730	GO:0016020,GO:0051119,GO:0022857,GO:0055085	membrane|sugar transmembrane transporter activity|transmembrane transporter activity|transmembrane transport					Zm00001d048949	2.164	3.61993e-59	Up		GO:0030246,GO:0004540,GO:0042742,GO:0050832	carbohydrate binding|ribonuclease activity|defense response to bacterium|defense response to fungus					Zm00001d046900	1.077	1.12671e-169	UP
	Zm00001d031647	-5.75442	0.000163968	Down	SWEET11	GO:0005886,GO:0008515,GO:0051119,GO:0006825,GO:0042742	plasma membrane|sucrose transmembrane transporter activity|sugar transmembrane transporter activity|copper ion transport|defense response to bacterium					Zm00001d048950	2.11946	2.11371e-50	Up	PR4A	GO:0004540,GO:0042742,GO:0050832,GO:0031640,GO:0009626	ribonuclease activity|defense response to bacterium|defense response to fungus|killing of cells of another organism|plant-type hypersensitive response					Zm00001d021647	-2.10361	1.79381e-169	Down
	Zm00001d031656	-3.18769	0.000127996	Down	BSL2	GO:0005634,GO:0046872,GO:0017018,GO:0009742	nucleus|metal ion binding|myosin phosphatase activity|brassinosteroid mediated signaling pathway					Zm00001d049002	2.49081	1.97156e-12	Up	At1g33340	GO:0005905,GO:0030136,GO:0005794,GO:0005545,GO:0032050,GO:0005546,GO:0000149,GO:0048268,GO:0072583,GO:0006900	clathrin-coated pit|clathrin-coated vesicle|Golgi apparatus|1-phosphatidylinositol binding|clathrin heavy chain binding|phosphatidylinositol-4,5-bisphosphate binding|SNARE binding|clathrin coat assembly|clathrin-dependent endocytosis|vesicle budding from membrane					Zm00001d020556	-4.21752	2.31852e-169	Down
	Zm00001d031657	1.0888	3.71416e-12	Up	PAP27	GO:0005576,GO:0003993,GO:0046872	extracellular region|acid phosphatase activity|metal ion binding					Zm00001d049028	1.22263	0.000636045	Up		GO:0008061,GO:0004568,GO:0006032,GO:0000272	chitin binding|chitinase activity|chitin catabolic process|polysaccharide catabolic process					Zm00001d035679	1.56868	3.62503e-169	UP
	Zm00001d031667	-1.58113	3.80672e-10	Down	AGD3	GO:0005794,GO:0005886,GO:0030140,GO:0005096,GO:0046872,GO:0035091,GO:0006897,GO:0009965,GO:0010087,GO:0009733,GO:0010051	Golgi apparatus|plasma membrane|trans-Golgi network transport vesicle|GTPase activator activity|metal ion binding|phosphatidylinositol binding|endocytosis|leaf morphogenesis|phloem or xylem histogenesis|response to auxin|xylem and phloem pattern formation	zma04144	Endocytosis			Zm00001d049111	-3.01816	0.00401778	Down	Os03g0429000	GO:0005576,GO:0004869,GO:0006952,GO:0010466	extracellular region|cysteine-type endopeptidase inhibitor activity|defense response|negative regulation of peptidase activity					Zm00001d008933	-2.15001	7.51445e-169	Down
	Zm00001d031769	-1.85893	7.44012e-21	Down	NIA1	GO:0005737,GO:0043231,GO:0031090,GO:0071949,GO:0020037,GO:0030151,GO:0043546,GO:0009703,GO:0050464,GO:0042128,GO:0006809	cytoplasm|intracellular membrane-bounded organelle|organelle membrane|FAD binding|heme binding|molybdenum ion binding|molybdopterin cofactor binding|nitrate reductase (NADH) activity|nitrate reductase (NADPH) activity|nitrate assimilation|nitric oxide biosynthetic process	zma00910	Nitrogen metabolism			Zm00001d049219	2.55796	0.00583565	Up	SAG39	GO:0005615,GO:0005764,GO:0010282,GO:0004197,GO:0007568,GO:0010150,GO:0010623,GO:0051603,GO:0009737,GO:0009723,GO:0009739	extracellular space|lysosome|senescence-associated vacuole|cysteine-type endopeptidase activity|aging|leaf senescence|programmed cell death involved in cell development|proteolysis involved in protein catabolic process|response to abscisic acid|response to ethylene|response to gibberellin					Zm00001d021187	-1.07703	9.42274e-169	Down
	Zm00001d031796	-2.05016	6.25561e-07	Down	ERF109	GO:0005634,GO:0003700,GO:0000976,GO:0051301,GO:0050832,GO:0009873,GO:0010087,GO:0010928,GO:0090357,GO:0062211	nucleus|DNA-binding transcription factor activity|transcription cis-regulatory region binding|cell division|defense response to fungus|ethylene-activated signaling pathway|phloem or xylem histogenesis|regulation of auxin mediated signaling pathway|regulation of tryptophan metabolic process|root regeneration					Zm00001d049241	-1.82295	0.000142505	Down								Zm00001d011644	-1.69075	1.27956e-168	Down
	Zm00001d031813	-1.12315	9.81999e-05	Down	PLP2	GO:0005737,GO:0016020,GO:0005777,GO:0047372,GO:0042802,GO:0016298,GO:0004620,GO:0071456,GO:0051607,GO:0016042,GO:0006629,GO:0031408,GO:0009626,GO:0046686	cytoplasm|membrane|peroxisome|acylglycerol lipase activity|identical protein binding|lipase activity|phospholipase activity|cellular response to hypoxia|defense response to virus|lipid catabolic process|lipid metabolic process|oxylipin biosynthetic process|plant-type hypersensitive response|response to cadmium ion					Zm00001d049347	-2.12494	0.00188661	Down	CO3	GO:0005634,GO:0003677,GO:0008270,GO:0009908,GO:0048577,GO:0009909	nucleus|DNA binding|zinc ion binding|flower development|negative regulation of short-day photoperiodism, flowering|regulation of flower development					Zm00001d045352	1.28029	2.20798e-168	UP
	Zm00001d031934	1.66838	0.00110889	Up	CLH1	GO:0005829,GO:0005634,GO:0000325,GO:0047746,GO:0102293,GO:0015996,GO:0042742,GO:0050832	cytosol|nucleus|plant-type vacuole|chlorophyllase activity|pheophytinase b activity|chlorophyll catabolic process|defense response to bacterium|defense response to fungus	zma00860	Porphyrin metabolism			Zm00001d049420	4.1899	0.00733924	Up	Os12g0155000	GO:0048046,GO:0030145	apoplast|manganese ion binding					Zm00001d044254	-2.57984	8.71519e-168	Down
	Zm00001d032069	-1.00707	2.52158e-10	Down	RIPK	GO:0005886,GO:0005524,GO:0106310,GO:0004674,GO:0042742,GO:0006468	plasma membrane|ATP binding|protein serine kinase activity|protein serine/threonine kinase activity|defense response to bacterium|protein phosphorylation					Zm00001d049421	4.90807	0.0046844	Up	Os12g0155000	GO:0048046,GO:0030145	apoplast|manganese ion binding					Zm00001d030856	2.12192	8.95177e-168	UP
	Zm00001d032102	-1.17238	1.51639e-13	Down								Zm00001d049510	-1.62732	2.81757e-22	Down	CSLF6	GO:0000139,GO:0005886,GO:0016760,GO:0051753,GO:0071555,GO:0030244,GO:0009833	Golgi membrane|plasma membrane|cellulose synthase (UDP-forming) activity|mannan synthase activity|cell wall organization|cellulose biosynthetic process|plant-type primary cell wall biogenesis					Zm00001d034828	-1.12094	2.48089e-167	Down
	Zm00001d032120	-3.29198	1.43244e-08	Down	TET8	GO:0005794,GO:0005886,GO:0009506,GO:0005773,GO:0009734,GO:0050829	Golgi apparatus|plasma membrane|plasmodesma|vacuole|auxin-activated signaling pathway|defense response to Gram-negative bacterium					Zm00001d049554	-1.11158	2.32502e-20	Down	At3g47420	GO:0016020,GO:0022857,GO:0008643,GO:0055062	membrane|transmembrane transporter activity|carbohydrate transport|phosphate ion homeostasis					Zm00001d048950	-1.48305	2.6439e-167	Down
	Zm00001d032132	-1.72117	0.00541565	Down								Zm00001d049625	1.37884	2.69627e-06	Up	LOL4	GO:0005634	nucleus					Zm00001d017598	3.01436	2.64457e-167	UP
	Zm00001d032146	-3.01007	0.00145124	Down	CBL1	GO:0005737,GO:0005829,GO:0005886,GO:0090406,GO:0005509,GO:0019900,GO:0009738,GO:0019722,GO:0016036,GO:0009860,GO:0009409,GO:0006970,GO:0009651,GO:0009414	cytoplasm|cytosol|plasma membrane|pollen tube|calcium ion binding|kinase binding|abscisic acid-activated signaling pathway|calcium-mediated signaling|cellular response to phosphate starvation|pollen tube growth|response to cold|response to osmotic stress|response to salt stress|response to water deprivation					Zm00001d049957	2.56674	0.00293624	Up	KSL4	GO:0009507,GO:0016829,GO:0000287,GO:0010333,GO:0006952,GO:0051502,GO:0016102	chloroplast|lyase activity|magnesium ion binding|terpene synthase activity|defense response|diterpene phytoalexin biosynthetic process|diterpenoid biosynthetic process					Zm00001d047063	-1.26743	1.07187e-166	Down
	Zm00001d032223	-1.5816	0.00928082	Down	DAO	GO:0051213,GO:0046872,GO:0009852	dioxygenase activity|metal ion binding|auxin catabolic process	zma00380	Tryptophan metabolism			Zm00001d050021	-2.13875	0.000848672	Down	CYP707A7	GO:0016020,GO:0010295,GO:0020037,GO:0005506,GO:0004497,GO:0016491,GO:0046345,GO:0016125	membrane|(+)-abscisic acid 8'-hydroxylase activity|heme binding|iron ion binding|monooxygenase activity|oxidoreductase activity|abscisic acid catabolic process|sterol metabolic process	zma00906	Carotenoid biosynthesis			Zm00001d018652	1.87029	1.25418e-166	UP
	Zm00001d032265	-1.43929	1.4224e-24	Down	WRKY19	GO:0005634,GO:0003700,GO:0000976,GO:0006952	nucleus|DNA-binding transcription factor activity|transcription cis-regulatory region binding|defense response					Zm00001d050274	-3.80827	5.12339e-23	Down	LIF2	GO:0005737,GO:0005783,GO:0005634,GO:0003682,GO:0003730,GO:0003729,GO:0043565,GO:0071395,GO:0042742,GO:0050832,GO:0045087,GO:0045824,GO:0045893,GO:1905933,GO:0009909,GO:0010468,GO:0010439,GO:1902464,GO:0009617	cytoplasm|endoplasmic reticulum|nucleus|chromatin binding|mRNA 3'-UTR binding|mRNA binding|sequence-specific DNA binding|cellular response to jasmonic acid stimulus|defense response to bacterium|defense response to fungus|innate immune response|negative regulation of innate immune response|positive regulation of DNA-templated transcription|regulation of cell fate determination|regulation of flowe…					Zm00001d026560	-1.06254	2.83423e-165	Down
	Zm00001d032425	-1.0124	1.32259e-08	Down								Zm00001d050493	-1.22732	3.40698e-11	Down	HIDM	GO:0033987,GO:0106435,GO:0052689,GO:0009813,GO:0009717,GO:0046287	2-hydroxyisoflavanone dehydratase activity|carboxylesterase activity|carboxylic ester hydrolase activity|flavonoid biosynthetic process|isoflavonoid biosynthetic process|isoflavonoid metabolic process					Zm00001d014606	-1.90511	1.70304e-164	Down
	Zm00001d032467	-1.50216	0.0140849	Down	CYP84A1	GO:0005783,GO:0005886,GO:0020037,GO:0005506,GO:0004497,GO:0016705,GO:0009809,GO:0009699,GO:0010224	endoplasmic reticulum|plasma membrane|heme binding|iron ion binding|monooxygenase activity|oxidoreductase activity, acting on paired donors, with incorporation or reduction of molecular oxygen|lignin biosynthetic process|phenylpropanoid biosynthetic process|response to UV-B					Zm00001d050834	1.48317	0.00543085	Up	HOX7	GO:0005634,GO:0000981,GO:0043565	nucleus|DNA-binding transcription factor activity, RNA polymerase II-specific|sequence-specific DNA binding					Zm00001d037695	-1.21486	6.81391e-164	Down
	Zm00001d032471	-1.10633	0.000676509	Down	At3g51120	GO:0003677,GO:0046872	DNA binding|metal ion binding					Zm00001d050929	-1.06315	0.00300827	Down	PMS1	GO:0032300,GO:0032389,GO:0005634,GO:0005524,GO:0016887,GO:0140664,GO:0030983,GO:0006310,GO:0010154,GO:0006298,GO:0009555,GO:0048316	mismatch repair complex|MutLalpha complex|nucleus|ATP binding|ATP hydrolysis activity|ATP-dependent DNA damage sensor activity|mismatched DNA binding|DNA recombination|fruit development|mismatch repair|pollen development|seed development	zma03430	Mismatch repair			Zm00001d043845	1.19525	8.01316e-164	UP
	Zm00001d032495	1.34219	3.74977e-12	Up	PMEI10	GO:0048046,GO:0004857,GO:0046910,GO:0043086,GO:0071669	apoplast|enzyme inhibitor activity|pectinesterase inhibitor activity|negative regulation of catalytic activity|plant-type cell wall organization or biogenesis					Zm00001d051151	1.35672	0.00231322	Up								Zm00001d048334	1.09465	5.48129e-163	UP
	Zm00001d032503	-1.11786	3.47848e-05	Down	GIL1	GO:0009959,GO:0009639	negative gravitropism|response to red or far red light					Zm00001d051258	2.00496	1.17245e-06	Up	RTNLB10	GO:0005789	endoplasmic reticulum membrane					Zm00001d041480	1.49525	9.28929e-163	UP
	Zm00001d032515	-1.89484	0.00146036	Down	TTL3	GO:0005737,GO:0005829,GO:0005886,GO:0009734,GO:0009742,GO:0010305,GO:0009733,GO:0006970	cytoplasm|cytosol|plasma membrane|auxin-activated signaling pathway|brassinosteroid mediated signaling pathway|leaf vascular tissue pattern formation|response to auxin|response to osmotic stress					Zm00001d051420	-1.57664	3.87166e-05	Down	DHN1	GO:0016020,GO:0009631,GO:0009737,GO:0009414	membrane|cold acclimation|response to abscisic acid|response to water deprivation					Zm00001d046746	-1.29873	1.52568e-162	Down
	Zm00001d032561	-1.0537	8.15496e-05	Down								Zm00001d051554	-1.0752	1.91781e-09	Down	CYP707A5	GO:0016020,GO:0010295,GO:0020037,GO:0005506,GO:0046345	membrane|(+)-abscisic acid 8'-hydroxylase activity|heme binding|iron ion binding|abscisic acid catabolic process	zma00906	Carotenoid biosynthesis			Zm00001d019149	1.14328	3.71623e-162	UP
	Zm00001d032643	-1.36706	5.41342e-05	Down								Zm00001d051810	2.36916	0.00169963	Up								Zm00001d038325	-1.45637	7.07896e-162	Down
	Zm00001d032691	-1.4015	2.00603e-07	Down	UBP12	GO:0005737,GO:0005829,GO:0005634,GO:0004843,GO:0004197,GO:0009867,GO:0010078,GO:0016579,GO:0070646,GO:0031647,GO:2000280,GO:0006511	cytoplasm|cytosol|nucleus|cysteine-type deubiquitinase activity|cysteine-type endopeptidase activity|jasmonic acid mediated signaling pathway|maintenance of root meristem identity|protein deubiquitination|protein modification by small protein removal|regulation of protein stability|regulation of root development|ubiquitin-dependent protein catabolic process					Zm00001d051877	-1.61229	4.81102e-08	Down	4CLL3	GO:0005777,GO:0016207,GO:0005524,GO:0016405,GO:0106290,GO:0009698,GO:0006744	peroxisome|4-coumarate-CoA ligase activity|ATP binding|CoA-ligase activity|trans-cinnamate-CoA ligase activity|phenylpropanoid metabolic process|ubiquinone biosynthetic process					Zm00001d053165	3.35713	8.84256e-162	UP
	Zm00001d032694	1.36014	0.000538242	Up	MYB30	GO:0005634,GO:0003677	nucleus|DNA binding					Zm00001d051907	2.00105	1.0748e-05	Up								Zm00001d015356	-1.16534	9.29766e-162	Down
	Zm00001d032766	-1.97052	0.000461687	Down	CKL2	GO:0005737,GO:0005634,GO:0005524,GO:0106310,GO:0004674,GO:0006897,GO:0018105,GO:0007165	cytoplasm|nucleus|ATP binding|protein serine kinase activity|protein serine/threonine kinase activity|endocytosis|peptidyl-serine phosphorylation|signal transduction					Zm00001d052064	-2.33634	0.000261459	Down	GLR2.8	GO:0005886,GO:0005262,GO:0008066,GO:0015276,GO:0038023,GO:0006816,GO:0019722,GO:0071230	plasma membrane|calcium channel activity|glutamate receptor activity|ligand-gated ion channel activity|signaling receptor activity|calcium ion transport|calcium-mediated signaling|cellular response to amino acid stimulus					Zm00001d034768	1.10596	9.78498e-162	UP
	Zm00001d032870	-1.13387	0.00011652	Down	SIT2	GO:0005886,GO:0005524,GO:0030246,GO:0106310,GO:0004675,GO:1901001,GO:0006468	plasma membrane|ATP binding|carbohydrate binding|protein serine kinase activity|transmembrane receptor protein serine/threonine kinase activity|negative regulation of response to salt stress|protein phosphorylation					Zm00001d052189	1.16837	0.00875269	Up	ATL31	GO:0016020,GO:0046872,GO:0004842,GO:0071456,GO:0043562,GO:0042742,GO:0098542,GO:0009737	membrane|metal ion binding|ubiquitin-protein transferase activity|cellular response to hypoxia|cellular response to nitrogen levels|defense response to bacterium|defense response to other organism|response to abscisic acid					Zm00001d040468	-1.63756	1.83101e-161	Down
	Zm00001d032906	-1.92984	0.0021345	Down	HEX6	GO:0016020,GO:0015145,GO:0015293	membrane|monosaccharide transmembrane transporter activity|symporter activity					Zm00001d052243	4.83664	1.31587e-30	Up	LAC9	GO:0048046,GO:0005507,GO:0052716,GO:0016491,GO:0046274	apoplast|copper ion binding|hydroquinone:oxygen oxidoreductase activity|oxidoreductase activity|lignin catabolic process					Zm00001d036136	-1.05232	7.57453e-161	Down
	Zm00001d032915	-1.97392	0.000169226	Down	STT3A	GO:0005789,GO:0004579,GO:0046872,GO:0006486	endoplasmic reticulum membrane|dolichyl-diphosphooligosaccharide-protein glycotransferase activity|metal ion binding|protein glycosylation					Zm00001d052651	-7.43173	0.00226529	Down	XTH	GO:0048046,GO:0004553,GO:0030247,GO:0016762,GO:0042546,GO:0071555,GO:0010411	apoplast|hydrolase activity, hydrolyzing O-glycosyl compounds|polysaccharide binding|xyloglucan:xyloglucosyl transferase activity|cell wall biogenesis|cell wall organization|xyloglucan metabolic process					Zm00001d011734	-1.30457	8.10979e-161	Down
	Zm00001d032935	1.16459	0.000614709	Up	IP5P4	GO:0004445,GO:0034485,GO:0004439,GO:0046855,GO:0046856	inositol-polyphosphate 5-phosphatase activity|phosphatidylinositol-3,4,5-trisphosphate 5-phosphatase activity|phosphatidylinositol-4,5-bisphosphate 5-phosphatase activity|inositol phosphate dephosphorylation|phosphatidylinositol dephosphorylation					Zm00001d052690	1.26652	0.000346767	Up	At3g47200	GO:0005886	plasma membrane					Zm00001d020974	1.38404	1.39374e-160	UP
	Zm00001d032946	-1.21226	0.000602183	Down		GO:0008061,GO:0004568,GO:0006032,GO:0000272	chitin binding|chitinase activity|chitin catabolic process|polysaccharide catabolic process					Zm00001d052772	-5.33917	0.00108384	Down	At5g01610							Zm00001d041750	1.18487	3.67091e-160	UP
	Zm00001d032947	-1.36668	0.00106941	Down		GO:0008061,GO:0004568,GO:0006032,GO:0000272	chitin binding|chitinase activity|chitin catabolic process|polysaccharide catabolic process					Zm00001d052842	-1.32218	0.00029529	Down	ROMT-15	GO:0005634,GO:0046872,GO:0008171,GO:0008757,GO:0032259	nucleus|metal ion binding|O-methyltransferase activity|S-adenosylmethionine-dependent methyltransferase activity|methylation					Zm00001d018206	-1.32025	4.48279e-160	Down
	Zm00001d032969	-1.77906	0.000145151	Down	BZ2	GO:0005737,GO:0004364,GO:0009718,GO:0006749,GO:0042221	cytoplasm|glutathione transferase activity|anthocyanin-containing compound biosynthetic process|glutathione metabolic process|response to chemical	zma00480	Glutathione metabolism			Zm00001d052877	-1.74478	2.01835e-06	Down								Zm00001d038155	-1.12428	6.78578e-160	Down
	Zm00001d032973	1.27754	0.0102507	Up	RAM2	GO:0016020,GO:0090447,GO:0004366,GO:0016791,GO:0102420,GO:0036377,GO:0010143,GO:0046486,GO:0009610	membrane|glycerol-3-phosphate 2-O-acyltransferase activity|glycerol-3-phosphate O-acyltransferase activity|phosphatase activity|sn-1-glycerol-3-phosphate C16:0-DCA-CoA acyl transferase activity|arbuscular mycorrhizal association|cutin biosynthetic process|glycerolipid metabolic process|response to symbiotic fungus					Zm00001d053007	-1.07758	0.000408628	Down								Zm00001d011525	-1.21675	9.30912e-160	Down
	Zm00001d033049	-1.12266	0.0132718	Down	TIFY11E	GO:0005634	nucleus	zma04075	Plant hormone signal transduction			Zm00001d053117	-2.14698	0.00406394	Down								Zm00001d032603	-1.41445	4.41908e-159	Down
	Zm00001d033050	-1.22247	3.87108e-07	Down	TIFY11E	GO:0005634	nucleus	zma04075	Plant hormone signal transduction			Zm00001d053208	-1.07105	0.00732425	Down	SHI1	GO:0005634,GO:0003677,GO:0003700,GO:0046872,GO:0042803,GO:0043565,GO:0048450,GO:0045893,GO:0006355	nucleus|DNA binding|DNA-binding transcription factor activity|metal ion binding|protein homodimerization activity|sequence-specific DNA binding|floral organ structural organization|positive regulation of DNA-templated transcription|regulation of DNA-templated transcription					Zm00001d018869	1.7697	1.14093e-158	UP
	Zm00001d033068	-2.07782	1.78326e-09	Down	HAK16	GO:0016020,GO:0015079,GO:0006813	membrane|potassium ion transmembrane transporter activity|potassium ion transport					Zm00001d053528	-1.17077	0.00296236	Down								Zm00001d017215	-1.46579	2.05559e-158	Down
	Zm00001d033132	2.02492	0.00134497	Up	OsI_012078	GO:0009535,GO:0009522,GO:0009523,GO:0016168,GO:0046872,GO:0009765	chloroplast thylakoid membrane|photosystem I|photosystem II|chlorophyll binding|metal ion binding|photosynthesis, light harvesting					Zm00001d053530	-4.70772	8.21888e-15	Down								Zm00001d002198	-1.50341	4.96884e-158	Down
	Zm00001d033136	1.92131	2.04757e-06	Up	OsI_012078	GO:0009535,GO:0009522,GO:0009523,GO:0016168,GO:0046872,GO:0009765	chloroplast thylakoid membrane|photosystem I|photosystem II|chlorophyll binding|metal ion binding|photosynthesis, light harvesting	zma00196	Photosynthesis - antenna proteins			Zm00001d053554	1.09129	1.73956e-08	Up	PER70	GO:0005576,GO:0020037,GO:0140825,GO:0046872,GO:0042744,GO:0006979	extracellular region|heme binding|lactoperoxidase activity|metal ion binding|hydrogen peroxide catabolic process|response to oxidative stress	zma00940	Phenylpropanoid biosynthesis			Zm00001d003161	3.83821	1.06861e-157	UP
	Zm00001d033171	-1.13622	3.01188e-26	Down	At1g65750	GO:0046872,GO:0003676,GO:0004523	metal ion binding|nucleic acid binding|RNA-DNA hybrid ribonuclease activity																Zm00001d044667	4.02994	1.47471e-157	UP
	Zm00001d033231	-2.48986	7.77628e-05	Down	EXPB12	GO:0005576,GO:0016020,GO:0009653,GO:0071555,GO:0019953	extracellular region|membrane|anatomical structure morphogenesis|cell wall organization|sexual reproduction																Zm00001d003572	-1.55378	1.78208e-157	Down
	Zm00001d033284	-1.73681	0.00720499	Down	At5g64700	GO:0005886,GO:0022857	plasma membrane|transmembrane transporter activity																Zm00001d053818	-2.16669	2.68162e-157	Down
	Zm00001d033287	-1.36877	0.0142559	Down	RGG1	GO:0005886,GO:0007186	plasma membrane|G protein-coupled receptor signaling pathway																Zm00001d006738	-1.09743	4.8228e-157	Down
	Zm00001d033316	-1.03626	1.79766e-21	Down	CIPK7	GO:0005524,GO:0106310,GO:0004674,GO:0035556,GO:0006468	ATP binding|protein serine kinase activity|protein serine/threonine kinase activity|intracellular signal transduction|protein phosphorylation																Zm00001d008610	1.12557	7.93553e-157	UP
	Zm00001d033320	-1.08177	0.00284514	Down	GT4	GO:0016020,GO:0008194	membrane|UDP-glycosyltransferase activity																Zm00001d032552	-1.61065	8.3352e-157	Down
	Zm00001d033333	-1.6848	0.00726842	Down																			Zm00001d009743	1.54289	9.83214e-157	UP
	Zm00001d033347	1.46245	7.0573e-13	Up	LBD37	GO:0000976,GO:0006807,GO:0010468,GO:0060776	transcription cis-regulatory region binding|nitrogen compound metabolic process|regulation of gene expression|simple leaf morphogenesis																Zm00001d003434	-1.18437	1.10959e-156	Down
	Zm00001d033385	-2.00535	7.13803e-32	Down	GATL1	GO:0005783,GO:0005789,GO:0005794,GO:0047262,GO:0052386,GO:0010417,GO:0048366,GO:0032504,GO:0045489,GO:0010051	endoplasmic reticulum|endoplasmic reticulum membrane|Golgi apparatus|polygalacturonate 4-alpha-galacturonosyltransferase activity|cell wall thickening|glucuronoxylan biosynthetic process|leaf development|multicellular organism reproduction|pectin biosynthetic process|xylem and phloem pattern formation																Zm00001d040317	-1.21163	1.61091e-156	Down
	Zm00001d033463	-1.33307	0.00245737	Down	SAUR71	GO:0005737,GO:0009734	cytoplasm|auxin-activated signaling pathway																Zm00001d044819	-2.64066	3.6075e-155	Down
	Zm00001d033482	-1.13329	0.00272992	Down	VPY	GO:0005829,GO:0005634,GO:0005886,GO:0036377,GO:0010035,GO:0009610	cytosol|nucleus|plasma membrane|arbuscular mycorrhizal association|response to inorganic substance|response to symbiotic fungus																Zm00001d037745	-1.73066	3.68261e-155	Down
	Zm00001d033595	-2.14255	0.000282526	Down	LTPG5	GO:0005829,GO:0005886,GO:0008289,GO:0050832,GO:0006869,GO:0140426,GO:0002237,GO:0002240,GO:0009624	cytosol|plasma membrane|lipid binding|defense response to fungus|lipid transport|pathogen-associated molecular pattern receptor signaling pathway|response to molecule of bacterial origin|response to molecule of oomycetes origin|response to nematode																Zm00001d034527	-2.13165	4.46863e-155	Down
	Zm00001d033629	4.79585	0.00735051	Up																			Zm00001d020188	1.38504	1.09127e-154	UP
	Zm00001d033714	-1.02619	5.85417e-23	Down																			Zm00001d046334	-1.26909	3.46878e-154	Down
	Zm00001d033719	1.68046	1.86445e-23	Up	COL16	GO:0005634,GO:0003700,GO:0008270,GO:0006355	nucleus|DNA-binding transcription factor activity|zinc ion binding|regulation of DNA-templated transcription																Zm00001d050874	1.35964	6.43362e-154	UP
	Zm00001d033747	1.43599	0.000192768	Up	GLN2	GO:0005737,GO:0005524,GO:0004356,GO:0006542	cytoplasm|ATP binding|glutamate-ammonia ligase activity|glutamine biosynthetic process	zma00220,zma00250,zma00630,zma00910,zma04075	Arginine biosynthesis|Alanine, aspartate and glutamate metabolism|Glyoxylate and dicarboxylate metabolism|Nitrogen metabolism|Plant hormone signal transduction														Zm00001d034015	1.24964	1.38025e-153	UP
	Zm00001d033777	-1.83612	3.12917e-12	Down	TMK1	GO:0005576,GO:0005634,GO:0005886,GO:0005524,GO:0106310,GO:0004675,GO:0006468,GO:0007165	extracellular region|nucleus|plasma membrane|ATP binding|protein serine kinase activity|transmembrane receptor protein serine/threonine kinase activity|protein phosphorylation|signal transduction	zma04075	Plant hormone signal transduction														Zm00001d028686	-1.42861	2.21396e-153	Down
	Zm00001d033834	1.09274	0.0014227	Up	SCL7	GO:0005634,GO:0003700,GO:0043565,GO:0006355	nucleus|DNA-binding transcription factor activity|sequence-specific DNA binding|regulation of DNA-templated transcription																Zm00001d039270	-1.34236	3.87522e-153	Down
	Zm00001d033857	2.45936	0.0108045	Up	EPFL2	GO:0005576,GO:0010052,GO:0010374	extracellular region|guard cell differentiation|stomatal complex development																Zm00001d028219	2.01781	9.06161e-153	UP
	Zm00001d034017	1.52375	5.77381e-78	Up	BXL3	GO:0005576,GO:0046556,GO:0009044,GO:0031222,GO:0045493	extracellular region|alpha-L-arabinofuranosidase activity|xylan 1,4-beta-xylosidase activity|arabinan catabolic process|xylan catabolic process	zma00460,zma00500,zma00999	Cyanoamino acid metabolism|Starch and sucrose metabolism|Biosynthesis of various plant secondary metabolites														Zm00001d029365	1.83616	1.10678e-152	UP
	Zm00001d034085	-1.97761	2.87862e-05	Down	EDR2	GO:0005789,GO:0010008,GO:0005886,GO:0070273,GO:0009873,GO:1900056,GO:0009626,GO:1900150,GO:0009723,GO:0009751	endoplasmic reticulum membrane|endosome membrane|plasma membrane|phosphatidylinositol-4-phosphate binding|ethylene-activated signaling pathway|negative regulation of leaf senescence|plant-type hypersensitive response|regulation of defense response to fungus|response to ethylene|response to salicylic acid																Zm00001d023223	1.53274	1.14636e-152	UP
	Zm00001d034112	-1.57848	3.87281e-05	Down	SBT1.7	GO:0048046,GO:0005576,GO:0099503,GO:0004252,GO:0080001,GO:0048359,GO:0006508,GO:0010214	apoplast|extracellular region|secretory vesicle|serine-type endopeptidase activity|mucilage extrusion from seed coat|mucilage metabolic process involved in seed coat development|proteolysis|seed coat development																Zm00001d032999	-2.87783	1.44736e-152	Down
	Zm00001d034130	-1.1913	7.509e-06	Down																			Zm00001d048342	2.11948	2.55056e-152	UP
	Zm00001d034145	-1.50942	5.08171e-56	Down		GO:0005634,GO:0003677,GO:0003700,GO:0046872	nucleus|DNA binding|DNA-binding transcription factor activity|metal ion binding																Zm00001d006107	1.80556	2.9155e-152	UP
	Zm00001d034160	1.76052	1.93892e-09	Up	EFM	GO:0005634,GO:0003677,GO:0003700,GO:0009908,GO:0009740,GO:0010452,GO:0048579,GO:1903507,GO:0006355,GO:0009266	nucleus|DNA binding|DNA-binding transcription factor activity|flower development|gibberellic acid mediated signaling pathway|histone H3-K36 methylation|negative regulation of long-day photoperiodism, flowering|negative regulation of nucleic acid-templated transcription|regulation of DNA-templated transcription|response to temperature stimulus																Zm00001d006860	-1.15612	4.32287e-152	Down
	Zm00001d034221	-1.52344	5.71936e-07	Down																			Zm00001d010821	-1.09551	5.60958e-152	Down
	Zm00001d034357	1.35811	0.00119543	Up	A622L	GO:0005737,GO:0016491,GO:0009820,GO:0042179,GO:0044550	cytoplasm|oxidoreductase activity|alkaloid metabolic process|nicotine biosynthetic process|secondary metabolite biosynthetic process																Zm00001d039685	-1.47057	1.35313e-151	Down
	Zm00001d034453	1.32081	0.000225625	Up	BX1	GO:0009507,GO:0005829,GO:0033984,GO:0004834,GO:0000162	chloroplast|cytosol|indole-3-glycerol-phosphate lyase activity|tryptophan synthase activity|tryptophan biosynthetic process	zma00402,zma00999	Benzoxazinoid biosynthesis|Biosynthesis of various plant secondary metabolites														Zm00001d018854	-2.92426	1.67957e-151	Down
	Zm00001d034461	1.48103	1.88828e-19	Up	BX1	GO:0009507,GO:0005829,GO:0033984,GO:0004834,GO:0000162	chloroplast|cytosol|indole-3-glycerol-phosphate lyase activity|tryptophan synthase activity|tryptophan biosynthetic process	zma00402,zma00999	Benzoxazinoid biosynthesis|Biosynthesis of various plant secondary metabolites														Zm00001d022166	2.45867	2.92135e-151	UP
	Zm00001d034551	-1.66794	1.2121e-06	Down		GO:0005576,GO:0004650,GO:0005975,GO:0071555,GO:0009835	extracellular region|polygalacturonase activity|carbohydrate metabolic process|cell wall organization|fruit ripening	zma00040	Pentose and glucuronate interconversions														Zm00001d018130	-1.08794	3.77697e-151	Down
	Zm00001d034571	-1.61788	1.49358e-05	Down		GO:0005634,GO:0003700,GO:0043565,GO:0009738,GO:0006355	nucleus|DNA-binding transcription factor activity|sequence-specific DNA binding|abscisic acid-activated signaling pathway|regulation of DNA-templated transcription																Zm00001d014150	-1.32824	4.64495e-151	Down
	Zm00001d034642	-1.35375	5.09924e-09	Down	ZAT5	GO:0005634,GO:0003700,GO:0046872,GO:0000976,GO:0006355	nucleus|DNA-binding transcription factor activity|metal ion binding|transcription cis-regulatory region binding|regulation of DNA-templated transcription																Zm00001d032659	-1.25566	1.79682e-150	Down
	Zm00001d034672	-1.05159	6.84911e-05	Down	LECRK41	GO:0005783,GO:0005886,GO:0005524,GO:0030246,GO:0106310,GO:0004675,GO:0042742,GO:0002229,GO:0006468,GO:0009751	endoplasmic reticulum|plasma membrane|ATP binding|carbohydrate binding|protein serine kinase activity|transmembrane receptor protein serine/threonine kinase activity|defense response to bacterium|defense response to oomycetes|protein phosphorylation|response to salicylic acid																Zm00001d028056	-1.23824	1.84271e-150	Down
	Zm00001d034673	1.74973	3.39456e-09	Up		GO:0005576,GO:0004867,GO:0010466	extracellular region|serine-type endopeptidase inhibitor activity|negative regulation of peptidase activity																Zm00001d025964	-1.43241	3.18119e-150	Down
	Zm00001d034723	-2.2226	3.98049e-11	Down	MAN3	GO:0005576,GO:0016985,GO:0071704	extracellular region|mannan endo-1,4-beta-mannosidase activity|organic substance metabolic process	zma00051	Fructose and mannose metabolism														Zm00001d043621	-1.71073	8.10622e-150	Down
	Zm00001d034725	-2.29592	3.58742e-25	Down																			Zm00001d019507	1.02492	9.38317e-150	UP
	Zm00001d034783	-1.87336	0.000502537	Down	Os01g0871200	GO:0005634,GO:0046872,GO:0006355,GO:0010447,GO:0010044	nucleus|metal ion binding|regulation of DNA-templated transcription|response to acidic pH|response to aluminum ion																Zm00001d029654	-1.23372	1.09119e-149	Down
	Zm00001d034878	-1.10647	0.00720688	Down																			Zm00001d002260	5.50648	1.12319e-149	UP
	Zm00001d034925	-2.15921	0.00185694	Down	PMAT1	GO:0047165,GO:0050736,GO:0009636	flavonol-3-O-beta-glucoside O-malonyltransferase activity|O-malonyltransferase activity|response to toxic substance																Zm00001d042143	-1.22484	1.39115e-149	Down
	Zm00001d034986	2.21226	0.00667141	Up	CYP71C4	GO:0016020,GO:0020037,GO:0036190,GO:0005506,GO:0016709,GO:0071704	membrane|heme binding|indole-2-monooxygenase activity|iron ion binding|oxidoreductase activity, acting on paired donors, with incorporation or reduction of molecular oxygen, NAD(P)H as one donor, and incorporation of one atom of oxygen|organic substance metabolic process																Zm00001d034777	-1.22757	3.30744e-149	Down
	Zm00001d034989	-1.04852	0.000528835	Down	PCMP-H6	GO:0043231,GO:0003723,GO:0008270,GO:0009451	intracellular membrane-bounded organelle|RNA binding|zinc ion binding|RNA modification																Zm00001d020552	1.14761	4.08284e-149	UP
	Zm00001d035053	1.17845	1.23565e-16	Up	MADS26	GO:0005634,GO:0003700,GO:0046983,GO:0000977,GO:0045944	nucleus|DNA-binding transcription factor activity|protein dimerization activity|RNA polymerase II transcription regulatory region sequence-specific DNA binding|positive regulation of transcription by RNA polymerase II																Zm00001d047828	1.50044	9.09804e-149	UP
	Zm00001d035089	-1.00011	9.86099e-06	Down																			Zm00001d014947	-3.43898	2.37621e-148	Down
	Zm00001d035163	-1.05477	1.4124e-13	Down	LHT1	GO:0016020,GO:0005886,GO:0009536,GO:0015172,GO:0015171,GO:0015293,GO:0043090,GO:0003333,GO:0006952	membrane|plasma membrane|plastid|acidic amino acid transmembrane transporter activity|amino acid transmembrane transporter activity|symporter activity|amino acid import|amino acid transmembrane transport|defense response																Zm00001d037725	-1.181	3.54123e-148	Down
	Zm00001d035166	-1.21453	9.28297e-16	Down	LHT1	GO:0016020,GO:0005886,GO:0009536,GO:0015172,GO:0015171,GO:0015293,GO:0043090,GO:0003333,GO:0006952	membrane|plasma membrane|plastid|acidic amino acid transmembrane transporter activity|amino acid transmembrane transporter activity|symporter activity|amino acid import|amino acid transmembrane transport|defense response																Zm00001d003504	-1.43065	4.25777e-148	Down
	Zm00001d035172	-1.24165	0.00212365	Down	RPM1	GO:0012505,GO:0031234,GO:0005886,GO:0043531,GO:0005524,GO:0000166,GO:0009626	endomembrane system|extrinsic component of cytoplasmic side of plasma membrane|plasma membrane|ADP binding|ATP binding|nucleotide binding|plant-type hypersensitive response																Zm00001d034804	-1.30369	8.83837e-148	Down
	Zm00001d035294	1.06786	0.00160952	Up	YUCCA1	GO:0050660,GO:0103075,GO:0004497,GO:0004499,GO:0050661,GO:0009851,GO:2000280	flavin adenine dinucleotide binding|indole-3-pyruvate monooxygenase activity|monooxygenase activity|N,N-dimethylaniline monooxygenase activity|NADP binding|auxin biosynthetic process|regulation of root development	zma00380,zma04075	Tryptophan metabolism|Plant hormone signal transduction														Zm00001d020438	1.05207	1.05905e-147	UP
	Zm00001d035306	-2.26803	1.10797e-06	Down																			Zm00001d037333	1.08322	1.0773e-147	UP
	Zm00001d035401	-1.51241	7.21031e-26	Down	CRK6	GO:0005886,GO:0005524,GO:0004672,GO:0004674,GO:0042742,GO:0006468	plasma membrane|ATP binding|protein kinase activity|protein serine/threonine kinase activity|defense response to bacterium|protein phosphorylation																Zm00001d032608	-1.16868	1.35508e-147	Down
	Zm00001d035479	-4.63898	0.0108199	Down	WAK2	GO:0005634,GO:0005886,GO:0005524,GO:0005509,GO:0030247,GO:0106310,GO:0004674,GO:0007166,GO:0009992,GO:0009311,GO:0006468,GO:0009751,GO:0009826	nucleus|plasma membrane|ATP binding|calcium ion binding|polysaccharide binding|protein serine kinase activity|protein serine/threonine kinase activity|cell surface receptor signaling pathway|cellular water homeostasis|oligosaccharide metabolic process|protein phosphorylation|response to salicylic acid|unidimensional cell growth																Zm00001d028964	1.83804	1.38538e-147	UP
	Zm00001d035600	-1.44807	0.00433613	Down	MKP1	GO:0005829,GO:0017017,GO:0004725,GO:0006952,GO:0006470,GO:1902065,GO:0009651,GO:0010224,GO:0010225	cytosol|MAP kinase tyrosine/serine/threonine phosphatase activity|protein tyrosine phosphatase activity|defense response|protein dephosphorylation|response to L-glutamate|response to salt stress|response to UV-B|response to UV-C																Zm00001d040570	-1.17425	2.20776e-147	Down
	Zm00001d035631	-1.15411	4.7199e-07	Down	CHX20	GO:0012505,GO:0005783,GO:0016020,GO:0015299,GO:0030007,GO:0006813,GO:0006623,GO:0006885,GO:0030104	endomembrane system|endoplasmic reticulum|membrane|solute:proton antiporter activity|cellular potassium ion homeostasis|potassium ion transport|protein targeting to vacuole|regulation of pH|water homeostasis																Zm00001d043296	-1.01934	4.40784e-147	Down
	Zm00001d035684	3.64001	3.67247e-08	Up		GO:0004867,GO:0010466,GO:0009611	serine-type endopeptidase inhibitor activity|negative regulation of peptidase activity|response to wounding																Zm00001d018177	1.53212	2.5137e-146	UP
	Zm00001d035689	2.48135	0.00181986	Up	XCP2	GO:0005615,GO:0005764,GO:0005886,GO:0004197,GO:0042742,GO:0010623,GO:0051603	extracellular space|lysosome|plasma membrane|cysteine-type endopeptidase activity|defense response to bacterium|programmed cell death involved in cell development|proteolysis involved in protein catabolic process																Zm00001d014134	-2.22064	2.94276e-146	Down
	Zm00001d035854	1.70484	0.00663861	Up	PIOX	GO:0012511,GO:0020037,GO:0046872,GO:0016702,GO:0004601,GO:1902609,GO:0008219,GO:0071732,GO:0034614,GO:0071446,GO:0042742,GO:0050832,GO:0001561,GO:0031408,GO:0009737,GO:0009627	monolayer-surrounded lipid storage body|heme binding|metal ion binding|oxidoreductase activity, acting on single donors with incorporation of molecular oxygen, incorporation of two atoms of oxygen|peroxidase activity|(R)-2-hydroxy-alpha-linolenic acid biosynthetic process|cell death|cellular response to nitric oxide|cellular response to reactive oxygen species|cellular response to salicylic acid …																Zm00001d052416	-1.13907	3.07629e-146	Down
	Zm00001d035981	5.65664	4.52499e-05	Up	At5g10770	GO:0005886,GO:0004190,GO:0006508	plasma membrane|aspartic-type endopeptidase activity|proteolysis																Zm00001d030549	1.29887	3.40085e-146	UP
	Zm00001d036003	-3.14367	1.9454e-09	Down	DREB1C	GO:0005634,GO:0003677,GO:0003700	nucleus|DNA binding|DNA-binding transcription factor activity																Zm00001d048028	1.61037	5.88173e-146	UP
	Zm00001d036152	-1.27841	0.000145905	Down	CAD2	GO:0045551,GO:0016616,GO:0052747	cinnamyl-alcohol dehydrogenase activity|oxidoreductase activity, acting on the CH-OH group of donors, NAD or NADP as acceptor|sinapyl alcohol dehydrogenase activity																Zm00001d031256	-1.05665	1.71917e-145	Down
	Zm00001d036162	-3.42234	0.0143392	Down	At4g28440	GO:0005886,GO:0003729	plasma membrane|mRNA binding																Zm00001d017274	1.47295	1.96211e-145	UP
	Zm00001d036242	-1.73217	0.00554281	Down	HD3A	GO:0005737,GO:0005634,GO:0008429,GO:0030154,GO:0009908,GO:0010229,GO:0009909,GO:0048510,GO:0048572,GO:0048575,GO:0010228	cytoplasm|nucleus|phosphatidylethanolamine binding|cell differentiation|flower development|inflorescence development|regulation of flower development|regulation of timing of transition from vegetative to reproductive phase|short-day photoperiodism|short-day photoperiodism, flowering|vegetative to reproductive phase transition of meristem																Zm00001d015579	-1.07044	3.05311e-145	Down
	Zm00001d036464	2.06289	0.0112412	Up	RPP3A	GO:0022625,GO:0044877,GO:0003735,GO:0034059,GO:0006414	cytosolic large ribosomal subunit|protein-containing complex binding|structural constituent of ribosome|response to anoxia|translational elongation																Zm00001d041839	3.62135	4.86798e-145	UP
	Zm00001d036539	1.60158	0.000129495	Up	CjBAp12	GO:0048046,GO:0009627	apoplast|systemic acquired resistance																Zm00001d016719	-1.6074	6.85227e-145	Down
	Zm00001d036720	-1.68938	0.000480317	Down	At5g54830	GO:0005768,GO:0005794,GO:0016020,GO:0005802,GO:0046872	endosome|Golgi apparatus|membrane|trans-Golgi network|metal ion binding																Zm00001d034782	-1.48407	7.58137e-145	Down
	Zm00001d036726	-1.60634	4.21755e-10	Down	WRKY28	GO:0005634,GO:0003700,GO:0043565,GO:0006952,GO:0045892,GO:1905034,GO:0010200,GO:0009620	nucleus|DNA-binding transcription factor activity|sequence-specific DNA binding|defense response|negative regulation of DNA-templated transcription|regulation of antifungal innate immune response|response to chitin|response to fungus																Zm00001d028806	-1.99076	9.21825e-145	Down
	Zm00001d036787	-1.39931	0.00320151	Down																			Zm00001d042627	1.37669	1.29511e-144	UP
	Zm00001d036917	-4.88325	0.0039525	Down	PHN1	GO:0005737,GO:0004521,GO:0003723,GO:0048366,GO:0035194,GO:0019827	cytoplasm|endoribonuclease activity|RNA binding|leaf development|RNA-mediated post-transcriptional gene silencing|stem cell population maintenance																Zm00001d000396	-1.23195	1.24159e-143	Down
	Zm00001d036936	-1.21035	0.0131372	Down	UTR3	GO:0005789,GO:0000139,GO:0015297,GO:0022857,GO:0005459,GO:0005460,GO:0008643,GO:0009553,GO:0030968,GO:0009555,GO:0072334	endoplasmic reticulum membrane|Golgi membrane|antiporter activity|transmembrane transporter activity|UDP-galactose transmembrane transporter activity|UDP-glucose transmembrane transporter activity|carbohydrate transport|embryo sac development|endoplasmic reticulum unfolded protein response|pollen development|UDP-galactose transmembrane transport																Zm00001d044529	-1.29079	2.43577e-143	Down
	Zm00001d036946	-1.10208	7.25449e-05	Down																			Zm00001d022590	-2.02709	1.22457e-142	Down
	Zm00001d036991	-1.39513	4.62911e-14	Down																			Zm00001d046683	1.04573	1.41712e-142	UP
	Zm00001d037005	-1.06175	0.00463758	Down		GO:0071949,GO:0016491	FAD binding|oxidoreductase activity																Zm00001d009071	2.62238	1.46014e-142	UP
	Zm00001d037095	-1.66936	5.56511e-21	Down	ATL60	GO:0016020,GO:0046872,GO:0004842,GO:0016567	membrane|metal ion binding|ubiquitin-protein transferase activity|protein ubiquitination																Zm00001d008820	-1.53326	2.24738e-142	Down
	Zm00001d037151	-1.38023	0.00018687	Down	LYP6	GO:0005886,GO:0045087	plasma membrane|innate immune response																Zm00001d004738	-1.69513	2.40786e-142	Down
	Zm00001d037194	-1.09202	0.000207713	Down		GO:0009055,GO:0046872	electron transfer activity|metal ion binding																Zm00001d009328	-1.3529	2.73818e-142	Down
	Zm00001d037205	1.00009	2.85436e-07	Up	PHI-1	GO:0048046,GO:0005615	apoplast|extracellular space																Zm00001d051206	-1.45035	2.96563e-142	Down
	Zm00001d037232	-4.10496	2.01688e-05	Down	FTSH6	GO:0009534,GO:0009535,GO:0005524,GO:0016887,GO:0004176,GO:0046872,GO:0004222,GO:0006508	chloroplast thylakoid|chloroplast thylakoid membrane|ATP binding|ATP hydrolysis activity|ATP-dependent peptidase activity|metal ion binding|metalloendopeptidase activity|proteolysis																Zm00001d020808	1.50545	3.17033e-142	UP
	Zm00001d037298	2.02545	0.00524302	Up	UGT84A23	GO:0005737,GO:0047250,GO:0050412,GO:0047891,GO:0047913,GO:0050004,GO:0050284,GO:0035251,GO:0046278,GO:0009801,GO:0033494	cytoplasm|4-hydroxybenzoate 4-O-beta-D-glucosyltransferase activity|cinnamate beta-D-glucosyltransferase activity|flavone 7-O-beta-glucosyltransferase activity|gallate 1-beta-glucosyltransferase activity|isoflavone 7-O-glucosyltransferase activity|sinapate 1-glucosyltransferase activity|UDP-glucosyltransferase activity|3,4-dihydroxybenzoate metabolic process|cinnamic acid ester metabolic process|…																Zm00001d021569	-1.55106	6.30028e-142	Down
	Zm00001d037367	-1.44098	0.0122826	Down	RRT1	GO:0005737,GO:0000139,GO:0008194,GO:0006004,GO:0045489,GO:0010395,GO:0010214	cytoplasm|Golgi membrane|UDP-glycosyltransferase activity|fucose metabolic process|pectin biosynthetic process|rhamnogalacturonan I metabolic process|seed coat development																Zm00001d019899	1.00633	1.00365e-141	UP
	Zm00001d037397	-1.3826	3.84806e-11	Down	SIT2	GO:0005886,GO:0005524,GO:0030246,GO:0106310,GO:0004675,GO:1901001,GO:0006468	plasma membrane|ATP binding|carbohydrate binding|protein serine kinase activity|transmembrane receptor protein serine/threonine kinase activity|negative regulation of response to salt stress|protein phosphorylation																Zm00001d030981	-2.15622	1.83683e-141	Down
	Zm00001d037533	1.22756	5.06052e-05	Up	ATL41	GO:0016020,GO:0046872,GO:0004842,GO:0016567	membrane|metal ion binding|ubiquitin-protein transferase activity|protein ubiquitination																Zm00001d028665	1.72908	8.03721e-141	UP
	Zm00001d037630	-1.64894	0.0121604	Down	UGT73E1	GO:0008194	UDP-glycosyltransferase activity	zma00908	Zeatin biosynthesis														Zm00001d029215	-2.12326	8.08914e-141	Down
	Zm00001d037632	-1.24604	2.20094e-11	Down																			Zm00001d009556	-1.08018	1.35741e-140	Down
	Zm00001d037651	1.31891	7.72623e-49	Up	SBT3.9	GO:0005615,GO:0004252,GO:0006508	extracellular space|serine-type endopeptidase activity|proteolysis																Zm00001d006354	-2.42734	2.87292e-140	Down
	Zm00001d037680	1.61396	5.08989e-11	Up	VSPA	GO:0045735	nutrient reservoir activity																Zm00001d033024	-3.64447	1.83739e-139	Down
	Zm00001d037681	3.94529	1.71247e-13	Up	APS1	GO:0003993	acid phosphatase activity																Zm00001d025845	-1.12949	2.02254e-139	Down
	Zm00001d037694	1.71948	3.53542e-05	Up	PHP2	GO:0005737,GO:0005634,GO:0009927,GO:0043424,GO:0009736,GO:0000160,GO:0016310	cytoplasm|nucleus|histidine phosphotransfer kinase activity|protein histidine kinase binding|cytokinin-activated signaling pathway|phosphorelay signal transduction system|phosphorylation	zma04075	Plant hormone signal transduction														Zm00001d019108	1.49021	1.29652e-138	UP
	Zm00001d037708	2.48283	0.00149811	Up	UGT75C1	GO:0005737,GO:0005634,GO:0010294,GO:0047215,GO:0080043,GO:0080044,GO:0009738,GO:0009835,GO:0080148,GO:0009787,GO:0009737,GO:0009845	cytoplasm|nucleus|abscisic acid glucosyltransferase activity|indole-3-acetate beta-glucosyltransferase activity|quercetin 3-O-glucosyltransferase activity|quercetin 7-O-glucosyltransferase activity|abscisic acid-activated signaling pathway|fruit ripening|negative regulation of response to water deprivation|regulation of abscisic acid-activated signaling pathway|response to abscisic acid|seed germ…																Zm00001d014887	2.09602	2.91465e-138	UP
	Zm00001d037721	-3.30512	0.00103511	Down	AS	GO:0050505	hydroquinone glucosyltransferase activity																Zm00001d003438	-1.26318	4.19793e-138	Down
	Zm00001d037743	1.05669	7.731e-06	Up																			Zm00001d017241	2.99029	1.03276e-137	UP
	Zm00001d037751	-1.12878	4.19183e-07	Down	NHL13	GO:0005886,GO:0009506,GO:0042742	plasma membrane|plasmodesma|defense response to bacterium																Zm00001d049597	-1.30475	1.15258e-137	Down
	Zm00001d037766	1.24629	1.29087e-36	Up	NDL1	GO:0005737,GO:0060918,GO:2000012,GO:0009733,GO:0009753,GO:0009751	cytoplasm|auxin transport|regulation of auxin polar transport|response to auxin|response to jasmonic acid|response to salicylic acid																Zm00001d042470	-2.01264	1.1904e-137	Down
	Zm00001d037783	-1.05793	1.15727e-13	Down	PK1	GO:0016020,GO:0005524,GO:0106310,GO:0004674,GO:0006468,GO:0048544	membrane|ATP binding|protein serine kinase activity|protein serine/threonine kinase activity|protein phosphorylation|recognition of pollen																Zm00001d042739	2.29053	1.28642e-137	UP
	Zm00001d037819	-4.53889	0.0124406	Down																			Zm00001d004812	1.4573	2.06629e-137	UP
	Zm00001d037848	-1.78106	0.00227593	Down	RTNLB8	GO:0005829,GO:0005789,GO:0005739,GO:0009617	cytosol|endoplasmic reticulum membrane|mitochondrion|response to bacterium																Zm00001d008222	-2.62091	3.05173e-137	Down
	Zm00001d037868	-1.1556	0.0063696	Down	ERF1-3	GO:0005829,GO:0018444,GO:1990825,GO:0003747,GO:0016149,GO:0002184,GO:0006415	cytosol|translation release factor complex|sequence-specific mRNA binding|translation release factor activity|translation release factor activity, codon specific|cytoplasmic translational termination|translational termination	zma03015	mRNA surveillance pathway														Zm00001d009795	1.87831	5.56899e-137	UP
	Zm00001d037935	-2.16451	0.000232054	Down																			Zm00001d015100	-1.59697	1.64273e-136	Down
	Zm00001d037969	2.02166	0.000397511	Up		GO:0004867,GO:0010466,GO:0009611	serine-type endopeptidase inhibitor activity|negative regulation of peptidase activity|response to wounding																Zm00001d043870	-1.08483	1.03102e-135	Down
	Zm00001d037981	-1.14317	0.000174573	Down	APC1	GO:0005680,GO:0060090,GO:0031145,GO:0010252,GO:0051301,GO:0009793,GO:0009553,GO:0007091,GO:0048481,GO:0070979	anaphase-promoting complex|molecular adaptor activity|anaphase-promoting complex-dependent catabolic process|auxin homeostasis|cell division|embryo development ending in seed dormancy|embryo sac development|metaphase/anaphase transition of mitotic cell cycle|plant ovule development|protein K11-linked ubiquitination	zma04120	Ubiquitin mediated proteolysis														Zm00001d037420	1.73782	1.67635e-135	UP
	Zm00001d037988	1.35062	0.0147228	Up		GO:0009737	response to abscisic acid																Zm00001d047207	-1.08606	3.29874e-135	Down
	Zm00001d038018	1.37522	0.00890012	Up	At5g39865																		Zm00001d024675	1.35682	5.49298e-135	UP
	Zm00001d038023	-1.33615	3.27988e-56	Down	WRKY24	GO:0005634,GO:0003700,GO:0043565,GO:0009738,GO:0009740,GO:0009788,GO:0009938,GO:0045893,GO:0009737,GO:0009753	nucleus|DNA-binding transcription factor activity|sequence-specific DNA binding|abscisic acid-activated signaling pathway|gibberellic acid mediated signaling pathway|negative regulation of abscisic acid-activated signaling pathway|negative regulation of gibberellic acid mediated signaling pathway|positive regulation of DNA-templated transcription|response to abscisic acid|response to jasmonic acid	zma04016,zma04626	MAPK signaling pathway - plant|Plant-pathogen interaction														Zm00001d012052	1.42459	1.492e-134	UP
	Zm00001d038115	-1.21289	0.00021017	Down	CRK2	GO:0005886,GO:0009506,GO:0005524,GO:0016301,GO:0004672,GO:0106310,GO:0004674,GO:0052545,GO:0046777,GO:0006468,GO:0072593,GO:0010193	plasma membrane|plasmodesma|ATP binding|kinase activity|protein kinase activity|protein serine kinase activity|protein serine/threonine kinase activity|callose localization|protein autophosphorylation|protein phosphorylation|reactive oxygen species metabolic process|response to ozone																Zm00001d023713	-1.1117	4.20316e-134	Down
	Zm00001d038282	1.34903	0.00661604	Up	NEK4	GO:0055028,GO:0005524,GO:0106310,GO:0004674,GO:0043622,GO:0007017,GO:0006468	cortical microtubule|ATP binding|protein serine kinase activity|protein serine/threonine kinase activity|cortical microtubule organization|microtubule-based process|protein phosphorylation																Zm00001d002951	-1.42922	1.15699e-133	Down
	Zm00001d038351	1.1085	3.98834e-12	Up	PHOS34	GO:0009507,GO:0005829,GO:0005524,GO:0002238	chloroplast|cytosol|ATP binding|response to molecule of fungal origin																Zm00001d002323	-1.54349	1.18393e-133	Down
	Zm00001d038366	-1.04327	4.17562e-09	Down	GPAT5	GO:0016020,GO:0090447,GO:0004366,GO:0016791,GO:0102420,GO:0016024,GO:0010143,GO:0010345	membrane|glycerol-3-phosphate 2-O-acyltransferase activity|glycerol-3-phosphate O-acyltransferase activity|phosphatase activity|sn-1-glycerol-3-phosphate C16:0-DCA-CoA acyl transferase activity|CDP-diacylglycerol biosynthetic process|cutin biosynthetic process|suberin biosynthetic process	zma00561,zma00564	Glycerolipid metabolism|Glycerophospholipid metabolism														Zm00001d005317	-1.62308	2.85535e-133	Down
	Zm00001d038387	2.51197	0.0047917	Up																			Zm00001d028267	1.12357	3.48359e-133	UP
	Zm00001d038388	-2.15244	0.00198091	Down	MAKR4	GO:0005886,GO:0009506,GO:0019210	plasma membrane|plasmodesma|kinase inhibitor activity																Zm00001d052744	-1.4676	4.61542e-133	Down
	Zm00001d038471	-1.93732	1.88698e-53	Down	PUB16	GO:0005737,GO:0005634,GO:0004842	cytoplasm|nucleus|ubiquitin-protein transferase activity																Zm00001d014297	-1.99856	5.71351e-133	Down
	Zm00001d038473	1.27589	0.00175638	Up	OFP4	GO:0005634,GO:0003677,GO:0045892,GO:2000652	nucleus|DNA binding|negative regulation of DNA-templated transcription|regulation of secondary cell wall biogenesis																Zm00001d039079	1.0773	6.00801e-133	UP
	Zm00001d038484	-1.11539	2.29309e-05	Down	At4g29180	GO:0016020,GO:0005524,GO:0106310,GO:0004674,GO:0006468	membrane|ATP binding|protein serine kinase activity|protein serine/threonine kinase activity|protein phosphorylation																Zm00001d047726	-1.13566	8.77264e-133	Down
	Zm00001d038703	2.47338	0.0135987	Up	ZRP4	GO:0008171,GO:0046983,GO:0008757,GO:0019438,GO:0032259	O-methyltransferase activity|protein dimerization activity|S-adenosylmethionine-dependent methyltransferase activity|aromatic compound biosynthetic process|methylation																Zm00001d046941	-1.14335	1.00863e-132	Down
	Zm00001d038718	1.63092	3.24083e-15	Up	HB1	GO:0020037,GO:0046872,GO:0019825	heme binding|metal ion binding|oxygen binding																Zm00001d022314	-1.62051	1.93894e-132	Down
	Zm00001d038780	-1.2039	2.72509e-22	Down	OXS3	GO:0016607,GO:0005634,GO:2000028,GO:2000070,GO:0046686,GO:0046688,GO:0010218,GO:0009416,GO:0006979,GO:0010114,GO:0009611,GO:0010043	nuclear speck|nucleus|regulation of photoperiodism, flowering|regulation of response to water deprivation|response to cadmium ion|response to copper ion|response to far red light|response to light stimulus|response to oxidative stress|response to red light|response to wounding|response to zinc ion																Zm00001d017037	-1.35792	3.85997e-132	Down
	Zm00001d038799	-1.07928	1.51796e-14	Down																			Zm00001d009016	-1.29751	6.73978e-132	Down
	Zm00001d038810	-1.17971	4.85766e-08	Down	VQ4	GO:0005634,GO:0006952,GO:0051245,GO:0043433	nucleus|defense response|negative regulation of cellular defense response|negative regulation of DNA-binding transcription factor activity																Zm00001d039181	1.18368	1.97986e-131	UP
	Zm00001d038825	-1.15962	0.00245446	Down	PCMP-H8	GO:0003729,GO:0008270,GO:0009451	mRNA binding|zinc ion binding|RNA modification																Zm00001d006587	1.19139	3.25321e-131	UP
	Zm00001d038842	-1.04002	5.45762e-21	Down		GO:0005886,GO:0005774,GO:0005525,GO:0003924,GO:0015031	plasma membrane|vacuolar membrane|GTP binding|GTPase activity|protein transport																Zm00001d039873	2.51257	5.67345e-131	UP
	Zm00001d038883	-2.3697	6.91374e-05	Down	MAPKKK17	GO:0005634,GO:0005524,GO:0004709,GO:0004672,GO:0019901,GO:0106310,GO:0004674,GO:0009738,GO:0006468,GO:0009737,GO:0006970,GO:0007165	nucleus|ATP binding|MAP kinase kinase kinase activity|protein kinase activity|protein kinase binding|protein serine kinase activity|protein serine/threonine kinase activity|abscisic acid-activated signaling pathway|protein phosphorylation|response to abscisic acid|response to osmotic stress|signal transduction	zma04016	MAPK signaling pathway - plant														Zm00001d017782	-1.28606	8.54821e-131	Down
	Zm00001d038884	-1.38046	3.35931e-14	Down	MAPKKK17	GO:0005634,GO:0005524,GO:0004709,GO:0004672,GO:0019901,GO:0106310,GO:0004674,GO:0009738,GO:0006468,GO:0009737,GO:0006970,GO:0007165	nucleus|ATP binding|MAP kinase kinase kinase activity|protein kinase activity|protein kinase binding|protein serine kinase activity|protein serine/threonine kinase activity|abscisic acid-activated signaling pathway|protein phosphorylation|response to abscisic acid|response to osmotic stress|signal transduction	zma04016	MAPK signaling pathway - plant														Zm00001d018428	-1.36135	8.9782e-131	Down
	Zm00001d038915	-1.5056	0.0128875	Down	LRK10L-1.2	GO:0005886,GO:0005524,GO:0030247,GO:0106310,GO:0004674,GO:0071215,GO:0042631,GO:0048573,GO:0006468	plasma membrane|ATP binding|polysaccharide binding|protein serine kinase activity|protein serine/threonine kinase activity|cellular response to abscisic acid stimulus|cellular response to water deprivation|photoperiodism, flowering|protein phosphorylation																Zm00001d020557	-1.94191	8.98112e-131	Down
	Zm00001d038924	-1.06633	7.91375e-07	Down	GALT4	GO:0005794,GO:0000139,GO:0030246,GO:0008378,GO:0016757,GO:1990714,GO:0010405,GO:0018258	Golgi apparatus|Golgi membrane|carbohydrate binding|galactosyltransferase activity|glycosyltransferase activity|hydroxyproline O-galactosyltransferase activity|arabinogalactan protein metabolic process|protein O-linked glycosylation via hydroxyproline																Zm00001d033623	1.95746	1.07988e-130	UP
	Zm00001d039045	9.56146	1.11839e-15	Up	AGO4B	GO:0005737,GO:0004521,GO:0003723,GO:0035194	cytoplasm|endoribonuclease activity|RNA binding|RNA-mediated post-transcriptional gene silencing																Zm00001d038946	-1.10182	1.12e-130	Down
	Zm00001d039099	1.1161	0.00103035	Up	CV	GO:0009941,GO:0031969,GO:0009535,GO:0097708,GO:0005773,GO:1904821,GO:0010150,GO:0009735,GO:0006979,GO:1902074,GO:0009414	chloroplast envelope|chloroplast membrane|chloroplast thylakoid membrane|intracellular vesicle|vacuole|chloroplast disassembly|leaf senescence|response to cytokinin|response to oxidative stress|response to salt|response to water deprivation																Zm00001d014367	-1.19862	1.84107e-130	Down
	Zm00001d039150	-2.28401	2.72179e-06	Down	SLAH2	GO:0005886,GO:0008308,GO:0006873	plasma membrane|voltage-gated anion channel activity|cellular ion homeostasis																Zm00001d018846	-1.57693	2.41439e-130	Down
	Zm00001d039283	-1.19132	3.02621e-46	Down	OsI_001009	GO:0005886	plasma membrane																Zm00001d002836	-1.75744	7.73927e-130	Down
	Zm00001d039301	3.0106	0.000528503	Up	BSPA	GO:0003824,GO:0045735,GO:0009116	catalytic activity|nutrient reservoir activity|nucleoside metabolic process																Zm00001d022181	1.26623	1.47278e-129	UP
	Zm00001d039461	-2.01227	0.00204238	Down	NHL6	GO:0005829,GO:0005886,GO:0009738,GO:0010116,GO:0009737,GO:0006970,GO:1902074	cytosol|plasma membrane|abscisic acid-activated signaling pathway|positive regulation of abscisic acid biosynthetic process|response to abscisic acid|response to osmotic stress|response to salt																Zm00001d033987	-1.96854	1.7097e-129	Down
	Zm00001d039495	-1.62584	2.3444e-14	Down	Os01g0192000	GO:0005634,GO:0003677,GO:0008270,GO:0009867,GO:0010150	nucleus|DNA binding|zinc ion binding|jasmonic acid mediated signaling pathway|leaf senescence																Zm00001d033225	-1.46316	1.8193e-129	Down
	Zm00001d039524	-1.96894	7.66441e-68	Down	ALP1	GO:0035098,GO:0005634,GO:0035102,GO:0003682,GO:0046872,GO:0004518,GO:0040029	ESC/E(Z) complex|nucleus|PRC1 complex|chromatin binding|metal ion binding|nuclease activity|epigenetic regulation of gene expression																Zm00001d004413	-1.03839	3.73117e-129	Down
	Zm00001d039542	1.76609	4.2104e-08	Up	DALL4	GO:0009507,GO:0047714,GO:0008970,GO:0004620,GO:0004806,GO:0016042	chloroplast|galactolipase activity|phospholipase A1 activity|phospholipase activity|triglyceride lipase activity|lipid catabolic process																Zm00001d018298	-1.79943	7.06853e-129	Down
	Zm00001d039597	1.43847	6.35615e-09	Up	FLZ10	GO:0005737,GO:0005783,GO:0005634,GO:0019900,GO:0046872,GO:1902074,GO:0042594,GO:0090351	cytoplasm|endoplasmic reticulum|nucleus|kinase binding|metal ion binding|response to salt|response to starvation|seedling development																Zm00001d015091	-1.60692	9.78272e-129	Down
	Zm00001d039631	-1.23249	3.89928e-14	Down	ABCG31	GO:0016020,GO:0140359,GO:0005524	membrane|ABC-type transporter activity|ATP binding	zma02010	ABC transporters														Zm00001d039096	1.67009	1.03149e-128	UP
	Zm00001d039716	1.0544	0.0121544	Up																			Zm00001d005848	-1.07159	1.10478e-128	Down
	Zm00001d039749	-1.52142	0.0131787	Down	Os03g0328900	GO:0003677,GO:0046872,GO:0003723	DNA binding|metal ion binding|RNA binding																Zm00001d045501	1.87479	1.12662e-128	UP
	Zm00001d039754	-1.029	3.11254e-12	Down	RLP47	GO:0005886	plasma membrane																Zm00001d053930	-1.27128	3.05101e-128	Down
	Zm00001d039963	-1.09128	1.10005e-13	Down	SARD1	GO:0005634,GO:0003700,GO:0043565,GO:0071219,GO:0042742,GO:0002229,GO:0009626,GO:1900426,GO:0006355,GO:0080142,GO:0010112,GO:0009617,GO:0010224	nucleus|DNA-binding transcription factor activity|sequence-specific DNA binding|cellular response to molecule of bacterial origin|defense response to bacterium|defense response to oomycetes|plant-type hypersensitive response|positive regulation of defense response to bacterium|regulation of DNA-templated transcription|regulation of salicylic acid biosynthetic process|regulation of systemic acquir…																Zm00001d052519	-1.40999	4.4198e-128	Down
	Zm00001d039993	-1.46852	4.66225e-07	Down																			Zm00001d048766	-1.33529	1.01294e-127	Down
	Zm00001d040011	1.01704	7.79084e-10	Up	MHZ4	GO:0009941,GO:0031969,GO:0009688,GO:0016123	chloroplast envelope|chloroplast membrane|abscisic acid biosynthetic process|xanthophyll biosynthetic process																Zm00001d027652	1.11259	1.24359e-127	UP
	Zm00001d040026	-3.35643	0.00132552	Down	BBBI	GO:0005576,GO:0004867,GO:0010466	extracellular region|serine-type endopeptidase inhibitor activity|negative regulation of peptidase activity																Zm00001d006688	1.55471	6.67862e-127	UP
	Zm00001d040029	2.84818	0.0115488	Up																			Zm00001d024207	-4.27171	1.20827e-126	Down
	Zm00001d040044	1.12749	0.00542233	Up	At5g37890	GO:0005737,GO:0061630,GO:0008270,GO:0009411,GO:0006511	cytoplasm|ubiquitin protein ligase activity|zinc ion binding|response to UV|ubiquitin-dependent protein catabolic process																Zm00001d047345	-1.09765	1.62391e-126	Down
	Zm00001d040048	-1.30948	2.88566e-07	Down																			Zm00001d043875	1.90015	1.70742e-126	UP
	Zm00001d040265	-1.12345	1.66908e-15	Down	GPAT2	GO:0016020,GO:0090447,GO:0004366,GO:0016791,GO:0102420,GO:0016024,GO:0010143	membrane|glycerol-3-phosphate 2-O-acyltransferase activity|glycerol-3-phosphate O-acyltransferase activity|phosphatase activity|sn-1-glycerol-3-phosphate C16:0-DCA-CoA acyl transferase activity|CDP-diacylglycerol biosynthetic process|cutin biosynthetic process	zma00561,zma00564	Glycerolipid metabolism|Glycerophospholipid metabolism														Zm00001d052263	-1.12538	2.32025e-126	Down
	Zm00001d040509	-1.53769	0.000206411	Down	TUBB1	GO:0005737,GO:0005874,GO:0005525,GO:0003924,GO:0046872,GO:0005200,GO:0000226,GO:0000278	cytoplasm|microtubule|GTP binding|GTPase activity|metal ion binding|structural constituent of cytoskeleton|microtubule cytoskeleton organization|mitotic cell cycle																Zm00001d053801	-1.01972	8.90203e-126	Down
	Zm00001d040581	-4.17225	0.00161944	Down	PER2	GO:0005576,GO:0009505,GO:0020037,GO:0140825,GO:0046872,GO:0004601,GO:0032922,GO:0097167,GO:0042744,GO:0042752,GO:0006979	extracellular region|plant-type cell wall|heme binding|lactoperoxidase activity|metal ion binding|peroxidase activity|circadian regulation of gene expression|circadian regulation of translation|hydrogen peroxide catabolic process|regulation of circadian rhythm|response to oxidative stress	zma00940	Phenylpropanoid biosynthesis														Zm00001d048949	-1.242	1.79974e-125	Down
	Zm00001d040619	-1.21637	3.55101e-09	Down																			Zm00001d042052	-1.11293	2.03474e-125	Down
	Zm00001d040627	2.35142	4.61892e-07	Up	HKT15	GO:0016020,GO:0008324,GO:0006813,GO:0006814	membrane|cation transmembrane transporter activity|potassium ion transport|sodium ion transport																Zm00001d033747	1.65876	2.60684e-125	UP
	Zm00001d040710	-1.20416	0.0123871	Down																			Zm00001d047574	1.09823	3.60645e-125	UP
	Zm00001d040777	-1.14237	1.67806e-10	Down																			Zm00001d000357	-1.58324	3.99321e-125	Down
	Zm00001d040787	-2.28555	4.57643e-05	Down	ASR1	GO:0005634,GO:0032991,GO:0042802,GO:0043167,GO:0003676,GO:0008270,GO:0009414,GO:0010043	nucleus|protein-containing complex|identical protein binding|ion binding|nucleic acid binding|zinc ion binding|response to water deprivation|response to zinc ion																Zm00001d031736	-2.99492	6.50438e-125	Down
	Zm00001d040880	2.15293	0.00211019	Up	ATPA	GO:0005743,GO:0031966,GO:0045261,GO:0005524,GO:0051087,GO:0046933	mitochondrial inner membrane|mitochondrial membrane|proton-transporting ATP synthase complex, catalytic core F(1)|ATP binding|chaperone binding|proton-transporting ATP synthase activity, rotational mechanism																Zm00001d047252	1.2082	1.03935e-124	UP
	Zm00001d040979	2.30651	0.000418536	Up	GL1-10	GO:0005789,GO:0016020,GO:1990465,GO:0000254,GO:0005506,GO:0009924,GO:0016491,GO:1901700,GO:0006950,GO:0016126	endoplasmic reticulum membrane|membrane|aldehyde oxygenase (deformylating) activity|C-4 methylsterol oxidase activity|iron ion binding|octadecanal decarbonylase activity|oxidoreductase activity|response to oxygen-containing compound|response to stress|sterol biosynthetic process	zma00100	Steroid biosynthesis														Zm00001d021931	2.03303	1.31176e-124	UP
	Zm00001d041358	-2.13275	6.28771e-07	Down																			Zm00001d025652	-1.09638	1.75226e-124	Down
	Zm00001d041377	1.08224	7.91944e-07	Up																			Zm00001d029218	-1.17665	1.85545e-124	Down
	Zm00001d041418	1.08574	2.64526e-11	Up	IAA31	GO:0005634,GO:0009734,GO:0006355	nucleus|auxin-activated signaling pathway|regulation of DNA-templated transcription	zma04075	Plant hormone signal transduction														Zm00001d021598	-1.05475	3.63456e-124	Down
	Zm00001d041578	-1.01036	2.17488e-12	Down																			Zm00001d032229	-1.14902	2.01151e-123	Down
	Zm00001d041672	-1.41672	0.000112347	Down	HTR2	GO:0010369,GO:0005829,GO:0005576,GO:0000786,GO:0005634,GO:0005886,GO:0009536,GO:0003677,GO:0046982,GO:0030527	chromocenter|cytosol|extracellular region|nucleosome|nucleus|plasma membrane|plastid|DNA binding|protein heterodimerization activity|structural constituent of chromatin																Zm00001d009705	-2.42657	2.07283e-123	Down
	Zm00001d041725	-2.13046	3.9286e-11	Down	WLIM1	GO:0005737,GO:0005856,GO:0005886,GO:0051015,GO:0046872,GO:0003729,GO:0051017	cytoplasm|cytoskeleton|plasma membrane|actin filament binding|metal ion binding|mRNA binding|actin filament bundle assembly																Zm00001d009555	-1.2347	3.5554e-123	Down
	Zm00001d042013	-1.47705	0.00197686	Down	LECRK1	GO:0016020,GO:0005524,GO:0030246,GO:0106310,GO:0004674,GO:0006952,GO:0006468	membrane|ATP binding|carbohydrate binding|protein serine kinase activity|protein serine/threonine kinase activity|defense response|protein phosphorylation																Zm00001d010791	-1.46146	4.85033e-123	Down
	Zm00001d042056	-1.46869	1.8018e-24	Down	CML31	GO:0005509	calcium ion binding	zma04626	Plant-pathogen interaction														Zm00001d052595	-1.15563	6.63634e-123	Down
	Zm00001d042134	-1.42659	3.95598e-10	Down	BAT1	GO:0016020,GO:0015185,GO:0015180,GO:0005313,GO:0015189,GO:0015812	membrane|gamma-aminobutyric acid transmembrane transporter activity|L-alanine transmembrane transporter activity|L-glutamate transmembrane transporter activity|L-lysine transmembrane transporter activity|gamma-aminobutyric acid transport																Zm00001d052478	-2.47514	1.34597e-122	Down
	Zm00001d042151	1.91622	0.00334771	Up	SFGH	GO:0048046,GO:0005829,GO:0018738,GO:0046294	apoplast|cytosol|S-formylglutathione hydrolase activity|formaldehyde catabolic process																Zm00001d039677	-1.11438	2.64263e-122	Down
	Zm00001d042292	-1.13713	0.00204808	Down	SAUR40	GO:0005737,GO:0009734	cytoplasm|auxin-activated signaling pathway	zma04075	Plant hormone signal transduction														Zm00001d011013	-1.10105	7.1034e-122	Down
	Zm00001d042337	-1.12491	1.16097e-05	Down	At4g15970																		Zm00001d050341	1.16392	7.61369e-122	UP
	Zm00001d042472	-2.27803	1.80057e-11	Down	RAD1	GO:0005634,GO:0036377,GO:0016036,GO:0010247,GO:0006355,GO:0009610	nucleus|arbuscular mycorrhizal association|cellular response to phosphate starvation|detection of phosphate ion|regulation of DNA-templated transcription|response to symbiotic fungus																Zm00001d052335	1.63159	7.91717e-122	UP
	Zm00001d042540	3.40561	0.00781762	Up	LOX1.1	GO:0005737,GO:0016165,GO:1990136,GO:0046872,GO:0016702,GO:0006633,GO:0034440,GO:0031408,GO:0051707,GO:0009611	cytoplasm|linoleate 13S-lipoxygenase activity|linoleate 9S-lipoxygenase activity|metal ion binding|oxidoreductase activity, acting on single donors with incorporation of molecular oxygen, incorporation of two atoms of oxygen|fatty acid biosynthetic process|lipid oxidation|oxylipin biosynthetic process|response to other organism|response to wounding	zma00591	Linoleic acid metabolism														Zm00001d022599	1.17593	8.85738e-122	UP
	Zm00001d042611	1.01191	0.000615024	Up	20ox2	GO:0046872,GO:0016491	metal ion binding|oxidoreductase activity	zma00904	Diterpenoid biosynthesis														Zm00001d025103	1.70892	9.40585e-122	UP
	Zm00001d042730	-1.11663	1.16479e-10	Down	HTR2	GO:0010369,GO:0005829,GO:0005576,GO:0000786,GO:0005634,GO:0005886,GO:0009536,GO:0003677,GO:0046982,GO:0030527	chromocenter|cytosol|extracellular region|nucleosome|nucleus|plasma membrane|plastid|DNA binding|protein heterodimerization activity|structural constituent of chromatin																Zm00001d029571	-1.03514	1.12612e-121	Down
	Zm00001d042749	-2.11965	0.000363978	Down	NHL10	GO:0009507,GO:0005886,GO:0009506,GO:0051607,GO:0010150,GO:0051707	chloroplast|plasma membrane|plasmodesma|defense response to virus|leaf senescence|response to other organism																Zm00001d048258	-1.02181	2.76304e-121	Down
	Zm00001d042750	-1.53749	2.14369e-05	Down	NHL10	GO:0009507,GO:0005886,GO:0009506,GO:0051607,GO:0010150,GO:0051707	chloroplast|plasma membrane|plasmodesma|defense response to virus|leaf senescence|response to other organism																Zm00001d016080	-1.82059	2.92652e-121	Down
	Zm00001d042867	2.34176	7.12632e-219	Up		GO:0005576,GO:0004867,GO:0010466	extracellular region|serine-type endopeptidase inhibitor activity|negative regulation of peptidase activity																Zm00001d025980	1.14322	3.3304e-121	UP
	Zm00001d042875	-1.23888	1.92392e-10	Down																			Zm00001d028720	-1.57491	5.44688e-121	Down
	Zm00001d042887	-2.92221	5.81584e-24	Down	PSI1	GO:0005634,GO:0045927,GO:0006109,GO:0043434	nucleus|positive regulation of growth|regulation of carbohydrate metabolic process|response to peptide hormone																Zm00001d043785	-1.02066	8.43044e-121	Down
	Zm00001d043019	-1.23768	0.0134996	Down	LAC3	GO:0048046,GO:0005507,GO:0052716,GO:0016491,GO:0046274	apoplast|copper ion binding|hydroquinone:oxygen oxidoreductase activity|oxidoreductase activity|lignin catabolic process																Zm00001d006016	-1.51228	1.77158e-120	Down
	Zm00001d043037	-2.58841	0.00207709	Down																			Zm00001d046915	2.4134	2.70892e-120	UP
	Zm00001d043060	-1.46264	0.00144558	Down	WRKY45-1	GO:0005634,GO:0003700,GO:0043565,GO:0006952,GO:0009788,GO:1900425,GO:0080148,GO:0080151,GO:1900150,GO:0006355,GO:0009409	nucleus|DNA-binding transcription factor activity|sequence-specific DNA binding|defense response|negative regulation of abscisic acid-activated signaling pathway|negative regulation of defense response to bacterium|negative regulation of response to water deprivation|positive regulation of salicylic acid mediated signaling pathway|regulation of defense response to fungus|regulation of DNA-templat…																Zm00001d039903	-1.29808	1.09674e-119	Down
	Zm00001d043105	-2.36885	0.00452061	Down																			Zm00001d029648	-2.27866	1.09825e-119	Down
	Zm00001d043209	-1.0761	0.000234164	Down																			Zm00001d036827	1.45382	4.99668e-119	UP
	Zm00001d043235	3.43573	0.000292553	Up	SABP2	GO:0016298,GO:0080030,GO:0080032,GO:0080031,GO:0045087,GO:0009694,GO:0009696,GO:0009862	lipase activity|methyl indole-3-acetate esterase activity|methyl jasmonate esterase activity|methyl salicylate esterase activity|innate immune response|jasmonic acid metabolic process|salicylic acid metabolic process|systemic acquired resistance, salicylic acid mediated signaling pathway																Zm00001d008498	-1.14507	1.4579e-118	Down
	Zm00001d043237	-1.54005	0.00015107	Down	OsI_021017	GO:0009501,GO:0009507,GO:0033201,GO:0004373,GO:0009011,GO:0010021,GO:0009960,GO:0019252	amyloplast|chloroplast|alpha-1,4-glucan synthase activity|glycogen (starch) synthase activity|starch synthase activity|amylopectin biosynthetic process|endosperm development|starch biosynthetic process																Zm00001d037060	1.29064	1.83303e-118	UP
	Zm00001d043286	-1.27535	1.17147e-11	Down	VIP1	GO:0005829,GO:0005886,GO:0005524,GO:0033857,GO:0000829,GO:0052723,GO:0052724,GO:0000832,GO:0000828,GO:0000827,GO:0050832,GO:0006020,GO:0032958,GO:0009861,GO:0016310,GO:1905036,GO:1900367,GO:1904966	cytosol|plasma membrane|ATP binding|diphosphoinositol-pentakisphosphate kinase activity|inositol heptakisphosphate kinase activity|inositol hexakisphosphate 1-kinase activity|inositol hexakisphosphate 3-kinase activity|inositol hexakisphosphate 5-kinase activity|inositol hexakisphosphate kinase activity|inositol-1,3,4,5,6-pentakisphosphate kinase activity|defense response to fungus|inositol metab…																Zm00001d008306	-1.18547	2.22841e-118	Down
	Zm00001d043327	-1.00371	0.00146933	Down	SBT2.3	GO:0005576,GO:0004252,GO:0006508	extracellular region|serine-type endopeptidase activity|proteolysis																Zm00001d042500	-2.22001	5.08799e-118	Down
	Zm00001d043344	-1.27501	2.22575e-21	Down	GST4	GO:0005737,GO:0032991,GO:0043295,GO:0004364,GO:0042803,GO:0009635,GO:0009410	cytoplasm|protein-containing complex|glutathione binding|glutathione transferase activity|protein homodimerization activity|response to herbicide|response to xenobiotic stimulus	zma00480	Glutathione metabolism														Zm00001d050032	-1.41492	5.61583e-118	Down
	Zm00001d043374	1.09724	0.00449844	Up	NPF1.2	GO:0016020,GO:0005634,GO:0005886,GO:0080054,GO:0022857,GO:0015706,GO:0055085	membrane|nucleus|plasma membrane|low-affinity nitrate transmembrane transporter activity|transmembrane transporter activity|nitrate transmembrane transport|transmembrane transport																Zm00001d022144	1.72205	8.23323e-118	UP
	Zm00001d043467	2.00377	0.00961986	Up	LYP6	GO:0005886,GO:0045087	plasma membrane|innate immune response																Zm00001d018161	1.44869	1.1355e-117	UP
	Zm00001d043549	-2.86578	5.67389e-05	Down																			Zm00001d044090	-1.11661	2.95918e-117	Down
	Zm00001d043589	1.32036	0.00059334	Up	MADS32	GO:0005634,GO:0000981,GO:0046983,GO:0000978,GO:0006357	nucleus|DNA-binding transcription factor activity, RNA polymerase II-specific|protein dimerization activity|RNA polymerase II cis-regulatory region sequence-specific DNA binding|regulation of transcription by RNA polymerase II																Zm00001d002626	-1.67583	3.05207e-117	Down
	Zm00001d043610	-1.50612	0.000406934	Down																			Zm00001d025474	-1.06716	4.08427e-117	Down
	Zm00001d043651	-1.00049	2.20607e-13	Down		GO:0005773,GO:0047654,GO:0031404,GO:0030170	vacuole|alliin lyase activity|chloride ion binding|pyridoxal phosphate binding																Zm00001d049753	-1.28482	4.57009e-117	Down
	Zm00001d043740	-1.62295	6.95485e-08	Down	MAPKKK17	GO:0005634,GO:0005524,GO:0004709,GO:0004672,GO:0019901,GO:0106310,GO:0004674,GO:0009738,GO:0006468,GO:0009737,GO:0006970,GO:0007165	nucleus|ATP binding|MAP kinase kinase kinase activity|protein kinase activity|protein kinase binding|protein serine kinase activity|protein serine/threonine kinase activity|abscisic acid-activated signaling pathway|protein phosphorylation|response to abscisic acid|response to osmotic stress|signal transduction																Zm00001d024853	-1.29372	6.92488e-117	Down
	Zm00001d043798	-2.22426	0.00206039	Down																			Zm00001d042907	-1.06197	1.51092e-116	Down
	Zm00001d043877	-1.76322	8.05533e-06	Down	NAC031	GO:0005634,GO:0003700,GO:0000976,GO:0010014,GO:0010199	nucleus|DNA-binding transcription factor activity|transcription cis-regulatory region binding|meristem initiation|organ boundary specification between lateral organs and the meristem																Zm00001d015785	1.22913	3.93934e-116	UP
	Zm00001d043898	-1.44664	0.000302737	Down																			Zm00001d045500	1.96433	4.7952e-116	UP
	Zm00001d043912	-1.03569	1.70031e-08	Down	At3g01520	GO:0005829,GO:0005886,GO:0016208	cytosol|plasma membrane|AMP binding																Zm00001d021696	1.76181	4.90641e-116	UP
	Zm00001d043929	-1.61371	5.56001e-08	Down	FLA11	GO:0005886,GO:0009834	plasma membrane|plant-type secondary cell wall biogenesis																Zm00001d048564	-1.09521	5.8824e-116	Down
	Zm00001d043947	-2.31419	0.00644243	Down	LPP2	GO:0016020,GO:0003993,GO:0008195,GO:0006644	membrane|acid phosphatase activity|phosphatidate phosphatase activity|phospholipid metabolic process	zma00561,zma00564	Glycerolipid metabolism|Glycerophospholipid metabolism														Zm00001d016225	-1.37868	1.90544e-115	Down
	Zm00001d044005	-1.23537	0.00938748	Down																			Zm00001d053799	-2.13614	3.67599e-115	Down
	Zm00001d044083	-1.18924	0.00212646	Down	PIN3A	GO:0009921,GO:0005783,GO:0005886,GO:0010329,GO:0010315,GO:0010252,GO:0009926,GO:0009734	auxin efflux carrier complex|endoplasmic reticulum|plasma membrane|auxin efflux transmembrane transporter activity|auxin export across the plasma membrane|auxin homeostasis|auxin polar transport|auxin-activated signaling pathway																Zm00001d037492	2.09907	3.95058e-115	UP
	Zm00001d044100	-1.68047	1.93848e-06	Down																			Zm00001d031850	-1.35664	4.23955e-115	Down
	Zm00001d044157	-1.12883	7.16487e-32	Down	CYP72A616	GO:0016020,GO:0020037,GO:0005506,GO:0004497,GO:0016705,GO:0008203,GO:0016135,GO:0006694	membrane|heme binding|iron ion binding|monooxygenase activity|oxidoreductase activity, acting on paired donors, with incorporation or reduction of molecular oxygen|cholesterol metabolic process|saponin biosynthetic process|steroid biosynthetic process																Zm00001d028654	-1.52457	7.29107e-115	Down
	Zm00001d044253	-1.43577	1.23807e-66	Down	IQM4	GO:0009507,GO:0005634,GO:0005516,GO:0071456,GO:0009737,GO:0009651	chloroplast|nucleus|calmodulin binding|cellular response to hypoxia|response to abscisic acid|response to salt stress																Zm00001d023117	6.3834	9.54084e-115	UP
	Zm00001d044274	-1.11837	0.00031194	Down	SCD1	GO:0030136,GO:0080008,GO:0031410,GO:0005886,GO:0000911,GO:0010235,GO:0009825,GO:0045824,GO:0032483	clathrin-coated vesicle|Cul4-RING E3 ubiquitin ligase complex|cytoplasmic vesicle|plasma membrane|cytokinesis by cell plate formation|guard mother cell cytokinesis|multidimensional cell growth|negative regulation of innate immune response|regulation of Rab protein signal transduction																Zm00001d028144	-1.13221	9.90132e-115	Down
	Zm00001d044284	-1.43231	0.00995604	Down	PXC1	GO:0005886,GO:0005524,GO:0004672,GO:0009834,GO:0006468	plasma membrane|ATP binding|protein kinase activity|plant-type secondary cell wall biogenesis|protein phosphorylation																Zm00001d023494	1.51881	3.1898e-114	UP
	Zm00001d044300	-1.13462	7.248e-44	Down	ALP1	GO:0035098,GO:0005634,GO:0035102,GO:0003682,GO:0046872,GO:0004518,GO:0040029	ESC/E(Z) complex|nucleus|PRC1 complex|chromatin binding|metal ion binding|nuclease activity|epigenetic regulation of gene expression																Zm00001d049399	1.17295	3.3555e-114	UP
	Zm00001d044373	-2.85128	0.00291599	Down	LRX3	GO:0005576,GO:0009505,GO:0009506,GO:0099503,GO:0042277,GO:0005199,GO:0071555	extracellular region|plant-type cell wall|plasmodesma|secretory vesicle|peptide binding|structural constituent of cell wall|cell wall organization																Zm00001d020727	1.02026	4.42785e-114	UP
	Zm00001d044387	-2.50471	3.06111e-06	Down	AVT1J	GO:0016020,GO:0015171,GO:0003333	membrane|amino acid transmembrane transporter activity|amino acid transmembrane transport																Zm00001d041201	1.85094	6.40704e-114	UP
	Zm00001d044390	-1.33548	2.53339e-09	Down	APF2	GO:0009505,GO:0004190,GO:0006508	plant-type cell wall|aspartic-type endopeptidase activity|proteolysis																Zm00001d049727	-1.3528	6.54551e-114	Down
	Zm00001d044396	4.94464	1.7638e-08	Up	CAB48	GO:0009535,GO:0009522,GO:0009523,GO:0016168,GO:0046872,GO:0009768,GO:0009416	chloroplast thylakoid membrane|photosystem I|photosystem II|chlorophyll binding|metal ion binding|photosynthesis, light harvesting in photosystem I|response to light stimulus	zma00196	Photosynthesis - antenna proteins														Zm00001d038121	-1.22181	7.14474e-114	Down
	Zm00001d044399	8.22378	4.69924e-06	Up	CAB2R	GO:0009535,GO:0009522,GO:0009523,GO:0016168,GO:0046872,GO:0015979,GO:0009768,GO:0009416	chloroplast thylakoid membrane|photosystem I|photosystem II|chlorophyll binding|metal ion binding|photosynthesis|photosynthesis, light harvesting in photosystem I|response to light stimulus																Zm00001d040245	-1.48446	8.92871e-114	Down
	Zm00001d044401	5.63405	0.000117239	Up	CAB2R	GO:0009535,GO:0009522,GO:0009523,GO:0016168,GO:0046872,GO:0015979,GO:0009768,GO:0009416	chloroplast thylakoid membrane|photosystem I|photosystem II|chlorophyll binding|metal ion binding|photosynthesis|photosynthesis, light harvesting in photosystem I|response to light stimulus																Zm00001d044170	-1.36087	1.23058e-113	Down
	Zm00001d044402	5.75864	1.18622e-07	Up	CAB2R	GO:0009535,GO:0009522,GO:0009523,GO:0016168,GO:0046872,GO:0015979,GO:0009768,GO:0009416	chloroplast thylakoid membrane|photosystem I|photosystem II|chlorophyll binding|metal ion binding|photosynthesis|photosynthesis, light harvesting in photosystem I|response to light stimulus	zma00196	Photosynthesis - antenna proteins														Zm00001d047855	-1.66934	9.20198e-113	Down
	Zm00001d044411	-1.3404	0.00389722	Down	CML12	GO:0005509	calcium ion binding																Zm00001d036631	-1.24737	1.31828e-112	Down
	Zm00001d044564	-1.01774	8.14903e-05	Down	ABCB11	GO:0005576,GO:0016020,GO:0005886,GO:0009506,GO:0140359,GO:0005524,GO:0016887,GO:0042626,GO:0055085	extracellular region|membrane|plasma membrane|plasmodesma|ABC-type transporter activity|ATP binding|ATP hydrolysis activity|ATPase-coupled transmembrane transporter activity|transmembrane transport	zma02010	ABC transporters														Zm00001d016322	1.84962	1.80127e-112	UP
	Zm00001d044688	-1.62803	0.00170871	Down																			Zm00001d030953	-1.10124	1.95348e-112	Down
	Zm00001d044689	1.31113	5.96266e-07	Up																			Zm00001d008600	1.48617	2.19876e-112	UP
	Zm00001d044734	-1.33432	2.29786e-14	Down	PUB21	GO:0061630	ubiquitin protein ligase activity																Zm00001d007016	1.67564	3.89331e-112	UP
	Zm00001d044752	-1.54769	7.38785e-29	Down	GATL9	GO:0005794,GO:0000139,GO:0047262,GO:0071555,GO:0045489	Golgi apparatus|Golgi membrane|polygalacturonate 4-alpha-galacturonosyltransferase activity|cell wall organization|pectin biosynthetic process																Zm00001d034851	-1.79994	4.18545e-112	Down
	Zm00001d044762	3.14437	9.34162e-07	Up	AAMT1	GO:0008757,GO:0006952,GO:0032259	S-adenosylmethionine-dependent methyltransferase activity|defense response|methylation																Zm00001d034107	-1.07598	4.65583e-112	Down
	Zm00001d044769	-1.59716	2.99693e-13	Down																			Zm00001d013706	1.27419	1.0381e-111	UP
	Zm00001d044771	-1.20113	7.20826e-07	Down	2MMP	GO:0048046,GO:0031012,GO:0005886,GO:0004222,GO:0008237,GO:0008270,GO:0030574,GO:0050832,GO:0080186,GO:0030198,GO:1900056,GO:0006508,GO:2000028,GO:0046686,GO:0009753,GO:0009651	apoplast|extracellular matrix|plasma membrane|metalloendopeptidase activity|metallopeptidase activity|zinc ion binding|collagen catabolic process|defense response to fungus|developmental vegetative growth|extracellular matrix organization|negative regulation of leaf senescence|proteolysis|regulation of photoperiodism, flowering|response to cadmium ion|response to jasmonic acid|response to salt st…																Zm00001d045843	-2.53039	1.77732e-111	Down
	Zm00001d044819	-1.47854	0.0020102	Down	XI-E	GO:0015629,GO:0005737,GO:0016459,GO:0031982,GO:0051015,GO:0005524,GO:0005516,GO:0003774,GO:0000146,GO:0007015,GO:0030048,GO:0051640,GO:0009860,GO:0030050	actin cytoskeleton|cytoplasm|myosin complex|vesicle|actin filament binding|ATP binding|calmodulin binding|cytoskeletal motor activity|microfilament motor activity|actin filament organization|actin filament-based movement|organelle localization|pollen tube growth|vesicle transport along actin filament	zma04814	Motor proteins														Zm00001d039453	-1.78755	2.03147e-111	Down
	Zm00001d044868	1.19672	0.00165731	Up		GO:0005737,GO:0005794,GO:0005525,GO:0003924,GO:0006886,GO:0016192	cytoplasm|Golgi apparatus|GTP binding|GTPase activity|intracellular protein transport|vesicle-mediated transport	zma04144	Endocytosis														Zm00001d022525	-1.19246	2.86807e-111	Down
	Zm00001d044874	-1.63095	3.73757e-06	Down	HSP26.2	GO:0005739,GO:0009408	mitochondrion|response to heat	zma04141	Protein processing in endoplasmic reticulum														Zm00001d004689	1.12464	4.68886e-111	UP
	Zm00001d044988	-4.95711	0.0027646	Down																			Zm00001d023734	1.03047	6.27234e-111	UP
	Zm00001d045051	-1.5674	1.75888e-40	Down	ATL60	GO:0016020,GO:0046872,GO:0004842,GO:0016567	membrane|metal ion binding|ubiquitin-protein transferase activity|protein ubiquitination																Zm00001d034553	1.15996	1.15932e-110	UP
	Zm00001d045079	1.11422	0.00403284	Up																			Zm00001d003267	-1.85754	1.41348e-110	Down
	Zm00001d045091	-2.77711	4.9892e-06	Down	HCT4	GO:0016747,GO:0050734	acyltransferase activity, transferring groUp other than amino-acyl groUp|hydroxycinnamoyltransferase activity	zma00940,zma00941,zma00945	Phenylpropanoid biosynthesis|Flavonoid biosynthesis|Stilbenoid, diarylheptanoid and gingerol biosynthesis														Zm00001d037327	2.49536	1.96159e-110	UP
	Zm00001d045122	-3.51763	0.00194839	Down	AHA6	GO:0016020,GO:0005886,GO:0005524,GO:0016887,GO:0046872,GO:0015662,GO:0008553,GO:0034220,GO:0120029,GO:1902600,GO:0051453	membrane|plasma membrane|ATP binding|ATP hydrolysis activity|metal ion binding|P-type ion transporter activity|P-type proton-exporting transporter activity|ion transmembrane transport|proton export across plasma membrane|proton transmembrane transport|regulation of intracellular pH	zma00190,zma04075	Oxidative phosphorylation|Plant hormone signal transduction														Zm00001d002680	-1.00749	2.09526e-110	Down
	Zm00001d045268	-1.68048	1.84012e-15	Down	HTR2	GO:0010369,GO:0005829,GO:0005576,GO:0000786,GO:0005634,GO:0005886,GO:0009536,GO:0003677,GO:0046982,GO:0030527	chromocenter|cytosol|extracellular region|nucleosome|nucleus|plasma membrane|plastid|DNA binding|protein heterodimerization activity|structural constituent of chromatin																Zm00001d048422	-1.11256	2.3166e-110	Down
	Zm00001d045498	-1.72057	0.0112183	Down																			Zm00001d002317	1.13242	6.05689e-110	UP
	Zm00001d045580	1.5358	4.39501e-05	Up	At4g17486	GO:0101005,GO:0016579,GO:0070646	deubiquitinase activity|protein deubiquitination|protein modification by small protein removal																Zm00001d023843	-1.83157	7.20181e-110	Down
	Zm00001d045660	-1.0895	0.0133653	Down	KCS5	GO:0005783,GO:0016020,GO:0009922,GO:0102756,GO:0006633,GO:0048868,GO:0009409,GO:0009416	endoplasmic reticulum|membrane|fatty acid elongase activity|very-long-chain 3-ketoacyl-CoA synthase activity|fatty acid biosynthetic process|pollen tube development|response to cold|response to light stimulus	zma00062,zma04626	Fatty acid elongation|Plant-pathogen interaction														Zm00001d034035	-1.13747	7.63714e-110	Down
	Zm00001d045785	-1.10259	2.82823e-21	Down	SOBIR1	GO:0005777,GO:0005886,GO:0005524,GO:0106310,GO:0004674,GO:0004713,GO:0004714,GO:0006952,GO:0060862,GO:0010942,GO:0031349	peroxisome|plasma membrane|ATP binding|protein serine kinase activity|protein serine/threonine kinase activity|protein tyrosine kinase activity|transmembrane receptor protein tyrosine kinase activity|defense response|negative regulation of floral organ abscission|positive regulation of cell death|positive regulation of defense response																Zm00001d015434	-1.81157	1.05368e-109	Down
	Zm00001d046202	2.95392	1.96251e-30	Up																			Zm00001d040599	1.31878	1.37778e-109	UP
	Zm00001d046260	2.47935	6.31369e-05	Up	NAD7	GO:0005739,GO:0070469,GO:0051287,GO:0008137,GO:0048038	mitochondrion|respirasome|NAD binding|NADH dehydrogenase (ubiquinone) activity|quinone binding																Zm00001d035409	1.32876	1.50772e-109	UP
	Zm00001d046632	-1.75748	1.1345e-06	Down	MYB44	GO:0005634,GO:0003700,GO:0000981,GO:0042802,GO:0000978,GO:0043565,GO:0000976,GO:0009738,GO:0042742,GO:0050832,GO:0010929,GO:1900150,GO:0006355,GO:2000022,GO:2000031,GO:0009737,GO:0009408,GO:0009753,GO:0009751,GO:0009651,GO:0009414	nucleus|DNA-binding transcription factor activity|DNA-binding transcription factor activity, RNA polymerase II-specific|identical protein binding|RNA polymerase II cis-regulatory region sequence-specific DNA binding|sequence-specific DNA binding|transcription cis-regulatory region binding|abscisic acid-activated signaling pathway|defense response to bacterium|defense response to fungus|positive r…																Zm00001d005315	-1.29391	1.58907e-109	Down
	Zm00001d046655	-1.71477	0.000868148	Down	SRF8	GO:0005886,GO:0005524,GO:0004672,GO:0006468	plasma membrane|ATP binding|protein kinase activity|protein phosphorylation																Zm00001d048592	-1.82932	1.71562e-109	Down
	Zm00001d046722	-1.79612	0.0056052	Down																			Zm00001d011735	-1.55346	1.85628e-109	Down
	Zm00001d046753	-4.13449	0.00929162	Down	VPS52	GO:0005829,GO:0012505,GO:0010008,GO:0000938,GO:0005794,GO:0000139,GO:0019905,GO:0032456,GO:0006896,GO:0009860,GO:0015031,GO:0042147,GO:0019953	cytosol|endomembrane system|endosome membrane|GARP complex|Golgi apparatus|Golgi membrane|syntaxin binding|endocytic recycling|Golgi to vacuole transport|pollen tube growth|protein transport|retrograde transport, endosome to Golgi|sexual reproduction																Zm00001d048507	2.52894	2.10053e-109	UP
	Zm00001d046838	-1.19586	0.00127834	Down	HERK1	GO:0005886,GO:0009506,GO:0005524,GO:0004672,GO:0004674,GO:0004714,GO:0046777,GO:0009741,GO:0009826	plasma membrane|plasmodesma|ATP binding|protein kinase activity|protein serine/threonine kinase activity|transmembrane receptor protein tyrosine kinase activity|protein autophosphorylation|response to brassinosteroid|unidimensional cell growth																Zm00001d039180	1.21945	4.0091e-109	UP
	Zm00001d046934	1.17693	8.77086e-42	Up																			Zm00001d020492	2.29325	4.39837e-109	UP
	Zm00001d047076	8.46002	5.18161e-16	Up																			Zm00001d037610	2.26228	7.43807e-109	UP
	Zm00001d047096	1.59675	0.00192278	Up	EXPB3	GO:0005576,GO:0016020,GO:0009653,GO:0071555,GO:0019953	extracellular region|membrane|anatomical structure morphogenesis|cell wall organization|sexual reproduction																Zm00001d027557	1.03536	9.23033e-109	UP
	Zm00001d047130	-1.40117	0.00624454	Down	TOC132	GO:0009707,GO:0009536,GO:0051117,GO:0051087,GO:0005525,GO:0003924,GO:0046872,GO:0004888,GO:0045036	chloroplast outer membrane|plastid|ATPase binding|chaperone binding|GTP binding|GTPase activity|metal ion binding|transmembrane signaling receptor activity|protein targeting to chloroplast																Zm00001d014456	-1.11232	9.35444e-109	Down
	Zm00001d047201	-2.02025	6.29848e-21	Down	SCP1	GO:0048046,GO:0005615,GO:0004185,GO:0036377,GO:0006508,GO:0009610	apoplast|extracellular space|serine-type carboxypeptidase activity|arbuscular mycorrhizal association|proteolysis|response to symbiotic fungus																Zm00001d047814	1.12228	1.10116e-108	UP
	Zm00001d047345	1.11408	4.91072e-35	Up	CGLD27	GO:0009507,GO:0016020,GO:1990641	chloroplast|membrane|response to iron ion starvation																Zm00001d040220	-1.52916	1.24315e-108	Down
	Zm00001d047447	-1.38603	2.48442e-22	Down	PLC2	GO:0005886,GO:0004435,GO:0004629,GO:0042742,GO:0009553,GO:0048437,GO:0016042,GO:0009556,GO:0048015,GO:0010601	plasma membrane|phosphatidylinositol phospholipase C activity|phospholipase C activity|defense response to bacterium|embryo sac development|floral organ development|lipid catabolic process|microsporogenesis|phosphatidylinositol-mediated signaling|positive regulation of auxin biosynthetic process																Zm00001d049464	-3.03494	1.6572e-108	Down
	Zm00001d047554	-1.09529	2.45492e-17	Down	NAC087	GO:0005737,GO:0005634,GO:0003700,GO:0000976	cytoplasm|nucleus|DNA-binding transcription factor activity|transcription cis-regulatory region binding																Zm00001d024403	2.07553	2.5735e-108	UP
	Zm00001d047661	-1.51658	1.29471e-09	Down																			Zm00001d048634	1.03354	4.25594e-108	UP
	Zm00001d047664	-1.52762	7.98138e-22	Down																			Zm00001d022062	2.47717	5.70528e-108	UP
	Zm00001d047694	-1.10546	4.86013e-06	Down	XXT1	GO:0000139,GO:0033843	Golgi membrane|xyloglucan 6-xylosyltransferase activity																Zm00001d000339	-1.59653	8.14279e-108	Down
	Zm00001d047732	-1.06044	2.83363e-17	Down	Os03g0292100	GO:0016020,GO:0046872,GO:0017018,GO:0006470	membrane|metal ion binding|myosin phosphatase activity|protein dephosphorylation																Zm00001d003524	-2.41237	1.06725e-107	Down
	Zm00001d047744	3.10646	4.0996e-08	Up	JOX2	GO:0005829,GO:0051213,GO:0005506,GO:0120091,GO:0097237,GO:0006952,GO:1900366,GO:1900150,GO:2000022	cytosol|dioxygenase activity|iron ion binding|jasmonic acid hydrolase|cellular response to toxic substance|defense response|negative regulation of defense response to insect|regulation of defense response to fungus|regulation of jasmonic acid mediated signaling pathway																Zm00001d051746	-1.03757	1.38138e-107	Down
	Zm00001d047820	1.95253	3.1657e-05	Up	DVL11	GO:0005886,GO:0008285,GO:0048367	plasma membrane|negative regulation of cell population proliferation|shoot system development																Zm00001d006868	1.03627	1.49747e-107	UP
	Zm00001d047840	-1.54792	3.06187e-06	Down																			Zm00001d002022	1.28706	1.66528e-107	UP
	Zm00001d047864	-1.35366	6.4463e-08	Down	PDIL1-3	GO:0005783,GO:0005788,GO:0003756,GO:0006457,GO:0034976	endoplasmic reticulum|endoplasmic reticulum lumen|protein disulfide isomerase activity|protein folding|response to endoplasmic reticulum stress																Zm00001d044146	-1.68184	2.13867e-107	Down
	Zm00001d047931	-1.00072	2.55036e-09	Down	KCS1	GO:0022626,GO:0005783,GO:0005789,GO:0016020,GO:0009922,GO:0102756,GO:0070417,GO:0009409,GO:0009416,GO:0042761,GO:0010025	cytosolic ribosome|endoplasmic reticulum|endoplasmic reticulum membrane|membrane|fatty acid elongase activity|very-long-chain 3-ketoacyl-CoA synthase activity|cellular response to cold|response to cold|response to light stimulus|very long-chain fatty acid biosynthetic process|wax biosynthetic process	zma00062,zma04626	Fatty acid elongation|Plant-pathogen interaction														Zm00001d007079	-2.67448	2.64342e-107	Down
	Zm00001d047995	-1.23341	0.000141274	Down	HOX19	GO:0005634,GO:0000981,GO:0043565	nucleus|DNA-binding transcription factor activity, RNA polymerase II-specific|sequence-specific DNA binding																Zm00001d032849	3.00629	3.19974e-107	UP
	Zm00001d048031	-1.07774	6.34977e-06	Down	GT43E	GO:0000139,GO:0015018,GO:0042285,GO:0005975,GO:0071555,GO:0010417,GO:0009834,GO:0045492	Golgi membrane|galactosylgalactosylxylosylprotein 3-beta-glucuronosyltransferase activity|xylosyltransferase activity|carbohydrate metabolic process|cell wall organization|glucuronoxylan biosynthetic process|plant-type secondary cell wall biogenesis|xylan biosynthetic process																Zm00001d008612	-1.00241	4.06916e-107	Down
	Zm00001d048061	-1.09494	6.24335e-06	Down	CUT1	GO:0005783,GO:0005789,GO:0005739,GO:0102756,GO:0006633,GO:0009409,GO:0009416,GO:0009826,GO:0010025	endoplasmic reticulum|endoplasmic reticulum membrane|mitochondrion|very-long-chain 3-ketoacyl-CoA synthase activity|fatty acid biosynthetic process|response to cold|response to light stimulus|unidimensional cell growth|wax biosynthetic process	zma00062,zma04626	Fatty acid elongation|Plant-pathogen interaction														Zm00001d051532	-1.56872	4.99528e-107	Down
	Zm00001d048076	-1.16806	0.00141902	Down																			Zm00001d043610	-2.02462	7.58735e-107	Down
	Zm00001d048192	-4.12701	2.74458e-15	Down	At3g59070	GO:0016020,GO:0046872	membrane|metal ion binding																Zm00001d013958	-1.81304	9.02322e-107	Down
	Zm00001d048208	-1.41866	0.000157384	Down	RAP2-4	GO:0005634,GO:0003677,GO:0003700,GO:0043565,GO:0000976,GO:0071472,GO:0009736,GO:0009873,GO:0045595,GO:0009409,GO:0009408,GO:0009416,GO:0006970,GO:0009651,GO:0009414,GO:0009611	nucleus|DNA binding|DNA-binding transcription factor activity|sequence-specific DNA binding|transcription cis-regulatory region binding|cellular response to salt stress|cytokinin-activated signaling pathway|ethylene-activated signaling pathway|regulation of cell differentiation|response to cold|response to heat|response to light stimulus|response to osmotic stress|response to salt stress|response…																Zm00001d018429	-1.32417	9.15089e-107	Down
	Zm00001d048226	-1.14031	1.96257e-12	Down																			Zm00001d002364	-1.79802	9.7906e-107	Down
	Zm00001d048263	-1.16738	3.24586e-12	Down	TIFY11B	GO:0005634,GO:0031347,GO:2000022,GO:0009611	nucleus|regulation of defense response|regulation of jasmonic acid mediated signaling pathway|response to wounding	zma04075	Plant hormone signal transduction														Zm00001d025043	-1.21963	1.16841e-106	Down
	Zm00001d048469	-1.44446	0.00111963	Down	CA2	GO:0031969,GO:0052611,GO:0052610,GO:0016787,GO:0005506,GO:0016117	chloroplast membrane|beta-carotene 3-hydroxylase activity|beta-cryptoxanthin hydroxylase activity|hydrolase activity|iron ion binding|carotenoid biosynthetic process	zma00906	Carotenoid biosynthesis														Zm00001d000164	-1.22152	1.25834e-106	Down
	Zm00001d048558	2.35041	0.000179142	Up	GSTU6	GO:0005737,GO:0004364,GO:0006749,GO:0042221	cytoplasm|glutathione transferase activity|glutathione metabolic process|response to chemical	zma00480	Glutathione metabolism														Zm00001d016841	-1.4587	1.26433e-106	Down
	Zm00001d048588	-1.9408	2.60397e-05	Down	SCL9	GO:0005634,GO:0003700,GO:0043565,GO:0006355	nucleus|DNA-binding transcription factor activity|sequence-specific DNA binding|regulation of DNA-templated transcription																Zm00001d039643	-1.4574	1.53364e-106	Down
	Zm00001d048625	-1.56508	0.00679875	Down	OMT2	GO:0008171,GO:0046983,GO:0008757,GO:0019438,GO:0032259	O-methyltransferase activity|protein dimerization activity|S-adenosylmethionine-dependent methyltransferase activity|aromatic compound biosynthetic process|methylation																Zm00001d048282	1.27885	1.69678e-106	UP
	Zm00001d048702	1.05984	3.7675e-37	Up	CYP71C2	GO:0016020,GO:0020037,GO:0036191,GO:0005506,GO:0016709,GO:0071704	membrane|heme binding|indolin-2-one monooxygenase activity|iron ion binding|oxidoreductase activity, acting on paired donors, with incorporation or reduction of molecular oxygen, NAD(P)H as one donor, and incorporation of one atom of oxygen|organic substance metabolic process	zma00402,zma00999	Benzoxazinoid biosynthesis|Biosynthesis of various plant secondary metabolites														Zm00001d026348	-1.11104	2.38406e-106	Down
	Zm00001d048705	1.20995	2.14352e-43	Up	CYP71C3	GO:0016020,GO:0020037,GO:0005506,GO:0016709,GO:0071704	membrane|heme binding|iron ion binding|oxidoreductase activity, acting on paired donors, with incorporation or reduction of molecular oxygen, NAD(P)H as one donor, and incorporation of one atom of oxygen|organic substance metabolic process	zma00402,zma00999	Benzoxazinoid biosynthesis|Biosynthesis of various plant secondary metabolites														Zm00001d018336	-1.1984	2.54208e-106	Down
	Zm00001d048710	2.3989	0.000817739	Up	CYP71C4	GO:0016020,GO:0020037,GO:0036190,GO:0005506,GO:0016709,GO:0071704	membrane|heme binding|indole-2-monooxygenase activity|iron ion binding|oxidoreductase activity, acting on paired donors, with incorporation or reduction of molecular oxygen, NAD(P)H as one donor, and incorporation of one atom of oxygen|organic substance metabolic process	zma00402,zma00999	Benzoxazinoid biosynthesis|Biosynthesis of various plant secondary metabolites														Zm00001d006113	1.43609	2.59269e-106	UP
	Zm00001d048720	1.79612	0.000185752	Up	GRXC10	GO:0005737,GO:0005634	cytoplasm|nucleus																Zm00001d016066	-1.753	3.45097e-106	Down
	Zm00001d048819	-1.06912	0.00321773	Down	CYP716A1	GO:0016020,GO:0020037,GO:0005506,GO:0004497,GO:0016491,GO:0016709,GO:0016125,GO:0006722	membrane|heme binding|iron ion binding|monooxygenase activity|oxidoreductase activity|oxidoreductase activity, acting on paired donors, with incorporation or reduction of molecular oxygen, NAD(P)H as one donor, and incorporation of one atom of oxygen|sterol metabolic process|triterpenoid metabolic process																Zm00001d042909	-1.73014	3.51918e-106	Down
	Zm00001d048841	5.37585	0.00366999	Up	PLP1	GO:0016298,GO:0006952,GO:0016042	lipase activity|defense response|lipid catabolic process																Zm00001d049292	-1.98835	4.59984e-106	Down
	Zm00001d049060	-1.25935	6.14991e-11	Down																			Zm00001d029174	1.06195	4.85388e-106	UP
	Zm00001d049061	-1.25119	1.4393e-14	Down																			Zm00001d042503	-2.02493	4.90593e-106	Down
	Zm00001d049068	-2.16174	0.00932887	Down	SAR2	GO:0030127,GO:0070971,GO:0005794,GO:0005525,GO:0003924,GO:0006888,GO:0006886,GO:0061024,GO:0070863,GO:0003400,GO:0016050	COPII vesicle coat|endoplasmic reticulum exit site|Golgi apparatus|GTP binding|GTPase activity|endoplasmic reticulum to Golgi vesicle-mediated transport|intracellular protein transport|membrane organization|positive regulation of protein exit from endoplasmic reticulum|regulation of COPII vesicle coating|vesicle organization	zma04141	Protein processing in endoplasmic reticulum														Zm00001d036337	-1.03216	5.79548e-106	Down
	Zm00001d049111	3.81955	0.000577867	Up	Os03g0429000	GO:0005576,GO:0004869,GO:0006952,GO:0010466	extracellular region|cysteine-type endopeptidase inhibitor activity|defense response|negative regulation of peptidase activity																Zm00001d047913	-1.21328	7.28628e-106	Down
	Zm00001d049241	1.16079	0.000371438	Up																			Zm00001d000434	2.33253	9.93581e-106	UP
	Zm00001d049347	-1.93773	0.00687959	Down	CO3	GO:0005634,GO:0003677,GO:0008270,GO:0009908,GO:0048577,GO:0009909	nucleus|DNA binding|zinc ion binding|flower development|negative regulation of short-day photoperiodism, flowering|regulation of flower development																Zm00001d020264	-1.1529	1.98647e-105	Down
	Zm00001d049364	-1.49746	1.24823e-44	Down	ERF7	GO:0005634,GO:0003700,GO:0043565,GO:0000976,GO:0006952,GO:0009873,GO:0045892,GO:0006355,GO:0009737,GO:0009414	nucleus|DNA-binding transcription factor activity|sequence-specific DNA binding|transcription cis-regulatory region binding|defense response|ethylene-activated signaling pathway|negative regulation of DNA-templated transcription|regulation of DNA-templated transcription|response to abscisic acid|response to water deprivation																Zm00001d018452	-1.18083	3.77884e-105	Down
	Zm00001d049438	-1.57415	0.00974412	Down	Os12g0155000	GO:0048046,GO:0030145	apoplast|manganese ion binding																Zm00001d044157	-1.31715	5.29564e-105	Down
	Zm00001d049510	-1.17881	2.63139e-09	Down	CSLF6	GO:0000139,GO:0005886,GO:0016760,GO:0051753,GO:0071555,GO:0030244,GO:0009833	Golgi membrane|plasma membrane|cellulose synthase (UDP-forming) activity|mannan synthase activity|cell wall organization|cellulose biosynthetic process|plant-type primary cell wall biogenesis																Zm00001d013029	3.04988	5.74986e-105	UP
	Zm00001d049554	-1.35267	3.90129e-05	Down	At3g47420	GO:0016020,GO:0022857,GO:0008643,GO:0055062	membrane|transmembrane transporter activity|carbohydrate transport|phosphate ion homeostasis																Zm00001d043019	2.39905	6.04473e-105	UP
	Zm00001d049643	-1.27373	4.06055e-27	Down	Os08g0121900	GO:0016020,GO:0016757	membrane|glycosyltransferase activity																Zm00001d003671	-1.13041	8.51843e-105	Down
	Zm00001d049950	1.81916	6.24997e-07	Up	FAR1	GO:0009507,GO:0043231,GO:0005886,GO:0102965,GO:0080019,GO:0050062,GO:0035336,GO:0009651,GO:0009611,GO:0010345	chloroplast|intracellular membrane-bounded organelle|plasma membrane|alcohol-forming fatty acyl-CoA reductase activity|fatty-acyl-CoA reductase (alcohol-forming) activity|long-chain-fatty-acyl-CoA reductase activity|long-chain fatty-acyl-CoA metabolic process|response to salt stress|response to wounding|suberin biosynthetic process	zma00073,zma04146	Cutin, suberine and wax biosynthesis|Peroxisome														Zm00001d034795	1.16418	1.18258e-104	UP
	Zm00001d050021	-2.40654	0.00178	Down	CYP707A7	GO:0016020,GO:0010295,GO:0020037,GO:0005506,GO:0004497,GO:0016491,GO:0046345,GO:0016125	membrane|(+)-abscisic acid 8'-hydroxylase activity|heme binding|iron ion binding|monooxygenase activity|oxidoreductase activity|abscisic acid catabolic process|sterol metabolic process	zma00906	Carotenoid biosynthesis														Zm00001d007773	-1.27542	1.72804e-104	Down
	Zm00001d050214	-1.11028	4.17899e-16	Down	Os04g0656100	GO:0016020,GO:0005886,GO:0005524,GO:0016887,GO:0046872,GO:0015662,GO:0008553,GO:0034220,GO:0120029,GO:1902600,GO:0051453	membrane|plasma membrane|ATP binding|ATP hydrolysis activity|metal ion binding|P-type ion transporter activity|P-type proton-exporting transporter activity|ion transmembrane transport|proton export across plasma membrane|proton transmembrane transport|regulation of intracellular pH	zma00190,zma04075	Oxidative phosphorylation|Plant hormone signal transduction														Zm00001d029093	1.27993	1.78827e-104	UP
	Zm00001d050247	-1.24547	4.23304e-10	Down	WRKY19	GO:0005634,GO:0003700,GO:0000976,GO:0006952	nucleus|DNA-binding transcription factor activity|transcription cis-regulatory region binding|defense response																Zm00001d018332	-1.68677	3.2691e-104	Down
	Zm00001d050274	-6.68893	2.51972e-14	Down	LIF2	GO:0005737,GO:0005783,GO:0005634,GO:0003682,GO:0003730,GO:0003729,GO:0043565,GO:0071395,GO:0042742,GO:0050832,GO:0045087,GO:0045824,GO:0045893,GO:1905933,GO:0009909,GO:0010468,GO:0010439,GO:1902464,GO:0009617	cytoplasm|endoplasmic reticulum|nucleus|chromatin binding|mRNA 3'-UTR binding|mRNA binding|sequence-specific DNA binding|cellular response to jasmonic acid stimulus|defense response to bacterium|defense response to fungus|innate immune response|negative regulation of innate immune response|positive regulation of DNA-templated transcription|regulation of cell fate determination|regulation of flowe…																Zm00001d038857	2.11537	3.45894e-104	UP
	Zm00001d050462	-1.12421	0.00024212	Down	EXO70B1	GO:0005829,GO:0012505,GO:0000145,GO:0070062,GO:0016020,GO:0045335,GO:0005546,GO:0006952,GO:0052542,GO:0042742,GO:0050832,GO:0006887,GO:0006955,GO:0009789,GO:0090333,GO:0009414	cytosol|endomembrane system|exocyst|extracellular exosome|membrane|phagocytic vesicle|phosphatidylinositol-4,5-bisphosphate binding|defense response|defense response by callose deposition|defense response to bacterium|defense response to fungus|exocytosis|immune response|positive regulation of abscisic acid-activated signaling pathway|regulation of stomatal closure|response to water deprivation																Zm00001d032510	1.95016	3.83777e-104	UP
	Zm00001d050475	1.59431	2.25827e-06	Up	CYCD4-1	GO:0000307,GO:0005737,GO:0005634,GO:0016538,GO:0051301,GO:0044772,GO:0000079	cyclin-dependent protein kinase holoenzyme complex|cytoplasm|nucleus|cyclin-dependent protein serine/threonine kinase regulator activity|cell division|mitotic cell cycle phase transition|regulation of cyclin-dependent protein serine/threonine kinase activity																Zm00001d017106	1.16725	6.0591e-104	UP
	Zm00001d050514	-1.11766	2.28693e-06	Down	ATL27	GO:0016020,GO:0046872,GO:0006952	membrane|metal ion binding|defense response																Zm00001d000618	6.74238	9.3446e-104	UP
	Zm00001d050694	1.28823	0.00193947	Up	SDC1	GO:0030170,GO:0102705,GO:0019752,GO:1901564	pyridoxal phosphate binding|serine decarboxylase activity|carboxylic acid metabolic process|organonitrogen compound metabolic process	zma00564	Glycerophospholipid metabolism														Zm00001d008367	1.18847	1.4621e-103	UP
	Zm00001d050735	1.25608	0.00422227	Up	HOP	GO:0005737,GO:0005634,GO:0051879,GO:0070678,GO:0051131	cytoplasm|nucleus|Hsp90 protein binding|preprotein binding|chaperone-mediated protein complex assembly																Zm00001d049786	-1.12826	1.55578e-103	Down
	Zm00001d051161	-1.13073	1.0781e-05	Down	PAL	GO:0005737,GO:0016841,GO:0045548,GO:0009800,GO:0006559	cytoplasm|ammonia-lyase activity|phenylalanine ammonia-lyase activity|cinnamic acid biosynthetic process|L-phenylalanine catabolic process																Zm00001d037681	-1.59584	1.98675e-103	Down
	Zm00001d051194	2.93382	2.34274e-07	Up	ADC2	GO:0008792,GO:0006527,GO:0033388,GO:0008295	arginine decarboxylase activity|arginine catabolic process|putrescine biosynthetic process from arginine|spermidine biosynthetic process	zma00330	Arginine and proline metabolism														Zm00001d019269	3.01249	2.02965e-103	UP
	Zm00001d051269	1.4498	0.00431586	Up	MYB17	GO:0005634,GO:0003677,GO:0003700,GO:0009908,GO:0009909	nucleus|DNA binding|DNA-binding transcription factor activity|flower development|regulation of flower development																Zm00001d031634	-1.10502	2.0417e-103	Down
	Zm00001d051287	-1.22975	8.99228e-05	Down																			Zm00001d021850	1.23995	2.07577e-103	UP
	Zm00001d051288	-1.11838	0.000706955	Down	PVA12	GO:0005829,GO:0005783,GO:0005789,GO:0005886,GO:0090158,GO:0061817,GO:0006605	cytosol|endoplasmic reticulum|endoplasmic reticulum membrane|plasma membrane|endoplasmic reticulum membrane organization|endoplasmic reticulum-plasma membrane tethering|protein targeting																Zm00001d007915	-1.15846	4.46206e-103	Down
	Zm00001d051314	-1.03186	0.000970875	Down	OsI_16820	GO:0005886,GO:0005524,GO:0043621,GO:0106310,GO:0004674,GO:0004712,GO:0004713,GO:0018108,GO:0010310,GO:1902882,GO:1901000,GO:0009409,GO:0006979,GO:1902074,GO:0009651,GO:0009414	plasma membrane|ATP binding|protein self-association|protein serine kinase activity|protein serine/threonine kinase activity|protein serine/threonine/tyrosine kinase activity|protein tyrosine kinase activity|peptidyl-tyrosine phosphorylation|regulation of hydrogen peroxide metabolic process|regulation of response to oxidative stress|regulation of response to salt stress|response to cold|response …																Zm00001d002707	-2.1626	5.33535e-103	Down
	Zm00001d051415	1.45283	0.0124778	Up	MSL5	GO:0005886,GO:0008381,GO:0006820	plasma membrane|mechanosensitive ion channel activity|anion transport																Zm00001d002540	-1.15929	1.13211e-102	Down
	Zm00001d051420	-2.04411	7.95576e-07	Down	DHN1	GO:0016020,GO:0009631,GO:0009737,GO:0009414	membrane|cold acclimation|response to abscisic acid|response to water deprivation																Zm00001d003954	1.68741	1.3454e-102	UP
	Zm00001d051460	-1.55227	1.6943e-08	Down	BRH1	GO:0016020,GO:0061630,GO:0008270,GO:0009742,GO:0016567,GO:1901371,GO:1905421,GO:0009741,GO:0010200	membrane|ubiquitin protein ligase activity|zinc ion binding|brassinosteroid mediated signaling pathway|protein ubiquitination|regulation of leaf morphogenesis|regulation of plant organ morphogenesis|response to brassinosteroid|response to chitin																Zm00001d033419	-1.63907	1.71057e-102	Down
	Zm00001d051496	-1.20574	0.0110316	Down	FLZ1	GO:0005737,GO:0005634,GO:0019900,GO:0046872,GO:0019902,GO:0071456,GO:0009749,GO:1905582,GO:0042594,GO:0009744	cytoplasm|nucleus|kinase binding|metal ion binding|phosphatase binding|cellular response to hypoxia|response to glucose|response to mannose|response to starvation|response to sucrose																Zm00001d004521	2.93098	2.42761e-102	UP
	Zm00001d051532	2.14461	5.07878e-05	Up	PCMP-H11	GO:0003729,GO:0008270,GO:0009451	mRNA binding|zinc ion binding|RNA modification																Zm00001d013287	-1.96833	2.53199e-102	Down
	Zm00001d051617	-1.1379	1.05381e-12	Down																			Zm00001d039363	-1.01991	5.26542e-102	Down
	Zm00001d051787	-1.09662	6.6364e-05	Down	KCS5	GO:0005783,GO:0016020,GO:0009922,GO:0102756,GO:0006633,GO:0048868,GO:0009409,GO:0009416	endoplasmic reticulum|membrane|fatty acid elongase activity|very-long-chain 3-ketoacyl-CoA synthase activity|fatty acid biosynthetic process|pollen tube development|response to cold|response to light stimulus	zma00062,zma04626	Fatty acid elongation|Plant-pathogen interaction														Zm00001d036296	-1.61622	6.53788e-102	Down
	Zm00001d051843	1.6415	0.00107112	Up	OPT5	GO:0016020,GO:0005886,GO:0035673,GO:0015031	membrane|plasma membrane|oligopeptide transmembrane transporter activity|protein transport																Zm00001d047994	-1.30702	8.70408e-102	Down
	Zm00001d051907	1.99768	8.87277e-05	Up																			Zm00001d037098	-1.24362	1.24644e-101	Down
	Zm00001d052064	-2.39338	0.000496483	Down	GLR2.8	GO:0005886,GO:0005262,GO:0008066,GO:0015276,GO:0038023,GO:0006816,GO:0019722,GO:0071230	plasma membrane|calcium channel activity|glutamate receptor activity|ligand-gated ion channel activity|signaling receptor activity|calcium ion transport|calcium-mediated signaling|cellular response to amino acid stimulus																Zm00001d048349	-2.28419	2.35452e-101	Down
	Zm00001d052122	-1.12634	8.67481e-07	Down																			Zm00001d053672	1.30856	4.5049e-101	UP
	Zm00001d052164	-1.04404	2.37991e-08	Down	NIR	GO:0009507,GO:0051539,GO:0048307,GO:0020037,GO:0046872,GO:0042128	chloroplast|4 iron, 4 sulfur cluster binding|ferredoxin-nitrite reductase activity|heme binding|metal ion binding|nitrate assimilation																Zm00001d037519	2.08543	4.5065e-101	UP
	Zm00001d052165	1.181	0.000350816	Up	NIR	GO:0009507,GO:0051539,GO:0048307,GO:0020037,GO:0046872,GO:0042128	chloroplast|4 iron, 4 sulfur cluster binding|ferredoxin-nitrite reductase activity|heme binding|metal ion binding|nitrate assimilation	zma00910	Nitrogen metabolism														Zm00001d004006	1.27097	5.81383e-101	UP
	Zm00001d052189	-1.86308	0.0146511	Down	ATL31	GO:0016020,GO:0046872,GO:0004842,GO:0071456,GO:0043562,GO:0042742,GO:0098542,GO:0009737	membrane|metal ion binding|ubiquitin-protein transferase activity|cellular response to hypoxia|cellular response to nitrogen levels|defense response to bacterium|defense response to other organism|response to abscisic acid																Zm00001d005032	-2.47075	9.19574e-101	Down
	Zm00001d052205	-3.67637	0.00135788	Down	PHI-1	GO:0048046,GO:0005615	apoplast|extracellular space																Zm00001d041525	-1.3366	1.29918e-100	Down
	Zm00001d052210	-1.2368	0.000756047	Down	UGT85A24	GO:0035251	UDP-glucosyltransferase activity																Zm00001d048736	-1.18175	1.98982e-100	Down
	Zm00001d052212	-1.98532	0.000503334	Down	ARP1	GO:0005634,GO:0003730,GO:0003729,GO:0010029,GO:0009737,GO:0009651,GO:0009414	nucleus|mRNA 3'-UTR binding|mRNA binding|regulation of seed germination|response to abscisic acid|response to salt stress|response to water deprivation																Zm00001d038164	-1.50775	3.07545e-100	Down
	Zm00001d052243	2.2111	0.00508107	Up	LAC9	GO:0048046,GO:0005507,GO:0052716,GO:0016491,GO:0046274	apoplast|copper ion binding|hydroquinone:oxygen oxidoreductase activity|oxidoreductase activity|lignin catabolic process																Zm00001d042633	-2.37706	4.31096e-100	Down
	Zm00001d052252	-1.07927	0.00209586	Down	At5g39865																		Zm00001d020519	-1.12882	4.66251e-100	Down
	Zm00001d052269	-2.09674	5.33006e-05	Down	PIN1A	GO:0009921,GO:0005783,GO:0005886,GO:0010329,GO:0048830,GO:0010315,GO:0010252,GO:0009926,GO:0009734	auxin efflux carrier complex|endoplasmic reticulum|plasma membrane|auxin efflux transmembrane transporter activity|adventitious root development|auxin export across the plasma membrane|auxin homeostasis|auxin polar transport|auxin-activated signaling pathway																Zm00001d029142	1.49387	5.20895e-100	UP
	Zm00001d052297	-1.37374	2.59128e-05	Down	CNR10	GO:0016020	membrane																Zm00001d026445	-1.04462	6.04975e-100	Down
	Zm00001d052316	1.23506	5.10686e-81	Up	FER1	GO:0009507,GO:0005737,GO:0008199,GO:0008198,GO:0004322,GO:0006880,GO:0006826	chloroplast|cytoplasm|ferric iron binding|ferrous iron binding|ferroxidase activity|intracellular sequestering of iron ion|iron ion transport	zma00860	Porphyrin metabolism														Zm00001d035050	2.22797	7.87829e-100	UP
	Zm00001d052340	2.05819	0.000607403	Up	CIPK14	GO:0005524,GO:0106310,GO:0004674,GO:0006468,GO:0007165	ATP binding|protein serine kinase activity|protein serine/threonine kinase activity|protein phosphorylation|signal transduction																Zm00001d046632	-1.52534	8.39696e-100	Down
	Zm00001d052348	-1.21005	0.000758786	Down	CRK28	GO:0005886,GO:0005524,GO:0106310,GO:0004674,GO:0006468	plasma membrane|ATP binding|protein serine kinase activity|protein serine/threonine kinase activity|protein phosphorylation																Zm00001d010499	-1.51517	1.60809e-99	Down
	Zm00001d052355	-2.06672	0.000253026	Down	WRKY19	GO:0005634,GO:0003700,GO:0000976,GO:0006952	nucleus|DNA-binding transcription factor activity|transcription cis-regulatory region binding|defense response																Zm00001d011845	-1.30377	2.15852e-99	Down
	Zm00001d052435	-1.00596	3.37062e-12	Down	ZIFL1	GO:0009705,GO:0005886,GO:0022821,GO:0010540,GO:0009630,GO:0090333,GO:0009414,GO:0048364	plant-type vacuole membrane|plasma membrane|solute:potassium antiporter activity|basipetal auxin transport|gravitropism|regulation of stomatal closure|response to water deprivation|root development																Zm00001d000241	1.78546	2.33818e-99	UP
	Zm00001d052474	-1.14806	0.000277683	Down	ARA1	GO:0005829,GO:0016020,GO:0009506,GO:0005524,GO:0009702,GO:0019566,GO:0006012	cytosol|membrane|plasmodesma|ATP binding|L-arabinokinase activity|arabinose metabolic process|galactose metabolic process																Zm00001d040720	-1.14569	3.3916e-99	Down
	Zm00001d052478	-3.53948	0.000314022	Down																			Zm00001d046718	1.18442	3.76532e-99	UP
	Zm00001d052518	1.4824	0.00141945	Up																			Zm00001d003251	2.06615	7.06386e-99	UP
	Zm00001d052530	-2.82188	0.00672435	Down	CYP94C1	GO:0005789,GO:0043231,GO:0018685,GO:0020037,GO:0005506,GO:0009611	endoplasmic reticulum membrane|intracellular membrane-bounded organelle|alkane 1-monooxygenase activity|heme binding|iron ion binding|response to wounding																Zm00001d044388	1.20207	7.60837e-99	UP
	Zm00001d052799	2.01394	2.6814e-07	Up	PHI-1	GO:0048046,GO:0005615	apoplast|extracellular space																Zm00001d028998	1.11922	1.15113e-98	UP
	Zm00001d052842	-2.12067	2.21025e-06	Down	ROMT-15	GO:0005634,GO:0046872,GO:0008171,GO:0008757,GO:0032259	nucleus|metal ion binding|O-methyltransferase activity|S-adenosylmethionine-dependent methyltransferase activity|methylation																Zm00001d006680	1.66229	1.37621e-98	UP
	Zm00001d052877	-1.67183	3.94344e-05	Down																			Zm00001d011685	-1.67234	1.5594e-98	Down
	Zm00001d052927	-1.00452	9.99685e-06	Down	RGA3	GO:0043531,GO:0005524,GO:0050832	ADP binding|ATP binding|defense response to fungus																Zm00001d047494	1.15943	2.21109e-98	UP
	Zm00001d052964	1.82185	1.91837e-15	Up	LFG4	GO:0016020	membrane																Zm00001d049698	1.3704	3.83061e-98	UP
	Zm00001d053143	-1.08577	0.0135649	Down	AAP3	GO:0016020,GO:0031965,GO:0005886,GO:0015171,GO:0015174,GO:0015293,GO:0003333,GO:0015802,GO:0006952	membrane|nuclear membrane|plasma membrane|amino acid transmembrane transporter activity|basic amino acid transmembrane transporter activity|symporter activity|amino acid transmembrane transport|basic amino acid transport|defense response																Zm00001d017818	1.06179	4.41222e-98	UP
	Zm00001d053181	-1.15689	8.3455e-15	Down	ROH1	GO:0016020,GO:0048354,GO:0010214	membrane|mucilage biosynthetic process involved in seed coat development|seed coat development																Zm00001d034944	1.49267	5.0213e-98	UP
	Zm00001d053424	-1.06495	0.00240467	Down	BAM1	GO:0005886,GO:0005524,GO:0042802,GO:0043621,GO:0106310,GO:0004674,GO:0033612,GO:0030154,GO:0048437,GO:0048229,GO:0009755,GO:0006468,GO:0010075,GO:0009934	plasma membrane|ATP binding|identical protein binding|protein self-association|protein serine kinase activity|protein serine/threonine kinase activity|receptor serine/threonine kinase binding|cell differentiation|floral organ development|gametophyte development|hormone-mediated signaling pathway|protein phosphorylation|regulation of meristem growth|regulation of meristem structural organization																Zm00001d018098	2.09164	7.26686e-98	UP
	Zm00001d053675	1.21266	0.000290437	Up	LOX2.3	GO:0009507,GO:0016165,GO:0046872,GO:0006633,GO:0010597,GO:0034440,GO:0031408,GO:0009753,GO:0009751	chloroplast|linoleate 13S-lipoxygenase activity|metal ion binding|fatty acid biosynthetic process|green leaf volatile biosynthetic process|lipid oxidation|oxylipin biosynthetic process|response to jasmonic acid|response to salicylic acid	zma00591,zma00592	Linoleic acid metabolism|alpha-Linolenic acid metabolism														Zm00001d014121	-2.80988	9.39505e-98	Down
	Zm00001d053735	-1.12647	2.40824e-09	Down	BLUS1	GO:0005829,GO:0005524,GO:0046872,GO:0106310,GO:0004674,GO:0006468,GO:1902456	cytosol|ATP binding|metal ion binding|protein serine kinase activity|protein serine/threonine kinase activity|protein phosphorylation|regulation of stomatal opening																Zm00001d003059	-1.51087	9.9644e-98	Down
	Zm00001d053746	-2.01016	1.4115e-85	Down	WRKY71	GO:0005634,GO:0003700,GO:1990841,GO:0043565,GO:0006952,GO:0050832,GO:0009740,GO:0009685,GO:0045892,GO:0009938,GO:0031347,GO:0006355,GO:0009737,GO:0009617,GO:0010200,GO:0009409,GO:0009723,GO:0009739,GO:0009753,GO:0002237,GO:0002238,GO:0009751,GO:0009651,GO:0009414,GO:0009611	nucleus|DNA-binding transcription factor activity|promoter-specific chromatin binding|sequence-specific DNA binding|defense response|defense response to fungus|gibberellic acid mediated signaling pathway|gibberellin metabolic process|negative regulation of DNA-templated transcription|negative regulation of gibberellic acid mediated signaling pathway|regulation of defense response|regulation of DN…																Zm00001d010585	1.0642	1.14605e-97	UP
	Zm00001d053815	-1.02192	0.0107219	Down	SAUR71	GO:0005737,GO:0009734	cytoplasm|auxin-activated signaling pathway	zma04075	Plant hormone signal transduction														Zm00001d007806	-1.03806	1.75315e-97	Down
	Zm00001d053995	-1.3819	6.87305e-20	Down																			Zm00001d036429	-1.23024	1.82572e-97	Down
	Zm00001d054034	1.82332	4.88702e-06	Up																			Zm00001d011900	-1.71546	2.47657e-97	Down
	GRMZM5G800096	1.0921	0.00736955	Up	ndhD	GO:0009535,GO:0008137,GO:0048038,GO:0042773	chloroplast thylakoid membrane|NADH dehydrogenase (ubiquinone) activity|quinone binding|ATP synthesis coupled electron transport	zma00190	Oxidative phosphorylation														Zm00001d016933	-1.32138	2.4886e-97	Down
	GRMZM5G806488	1.4017	0.000905209	Up	rps7-A	GO:0009507,GO:0015935,GO:0019843,GO:0003735,GO:0006412	chloroplast|small ribosomal subunit|rRNA binding|structural constituent of ribosome|translation																Zm00001d029144	1.10826	2.82837e-97	UP
	GRMZM5G811749	1.6323	0.000607483	Up	rps16	GO:0009507,GO:0015935,GO:0003735,GO:0006412	chloroplast|small ribosomal subunit|structural constituent of ribosome|translation																Zm00001d046801	-1.53084	9.8452e-97	Down
	GRMZM5G815453	2.3561	0.00884031	Up	rbcL	GO:0009507,GO:0000287,GO:0004497,GO:0016984,GO:0009853,GO:0019253	chloroplast|magnesium ion binding|monooxygenase activity|ribulose-bisphosphate carboxylase activity|photorespiration|reductive pentose-phosphate cycle	zma00630,zma00710	Glyoxylate and dicarboxylate metabolism|Carbon fixation by Calvin cycle														Zm00001d022088	4.00403	1.26096e-96	UP
	GRMZM5G836994	1.56064	0.00789754	Up	matK	GO:0009507,GO:0003723,GO:0006397,GO:0008380,GO:0008033	chloroplast|RNA binding|mRNA processing|RNA splicing|tRNA processing																Zm00001d049347	-2.17788	7.00516e-96	Down
	GRMZM5G856777	1.18333	0.00381678	Up	psbC	GO:0009535,GO:0009523,GO:0016168,GO:0045156,GO:0046872,GO:0009772	chloroplast thylakoid membrane|photosystem II|chlorophyll binding|electron transporter, transferring electrons within the cyclic electron transport pathway of photosynthesis activity|metal ion binding|photosynthetic electron transport in photosystem II																Zm00001d049028	-1.79289	7.67428e-96	Down
	GRMZM5G874448	1.7509	0.00562104	Up	ndhA	GO:0009535,GO:0016655,GO:0048038,GO:0009060,GO:0019684	chloroplast thylakoid membrane|oxidoreductase activity, acting on NAD(P)H, quinone or similar compound as acceptor|quinone binding|aerobic respiration|photosynthesis, light reaction																Zm00001d029664	-1.17467	8.60295e-96	Down
	GRMZM5G875287	5.01247	0.00472291	Up	atpI	GO:0009535,GO:0005886,GO:0045263,GO:0046933	chloroplast thylakoid membrane|plasma membrane|proton-transporting ATP synthase complex, coupling factor F(o)|proton-transporting ATP synthase activity, rotational mechanism	zma00190,zma00195	Oxidative phosphorylation|Photosynthesis														Zm00001d028623	-1.36028	1.83144e-95	Down
Fold change (FC) >2 and false discovery rate (FDR) < 0.05																							Zm00001d052219	1.19645	2.19873e-95	UP
																							Zm00001d009084	-1.29739	2.24692e-95	Down
																							Zm00001d033846	-2.34082	4.63314e-95	Down
																							Zm00001d031028	-1.07238	8.57667e-95	Down
																							Zm00001d028574	-1.25047	1.44559e-94	Down
																							Zm00001d034049	1.46484	2.28703e-94	UP
																							Zm00001d003112	-1.20154	3.10516e-94	Down
																							Zm00001d001896	1.14705	3.71939e-94	UP
																							Zm00001d040768	1.11393	3.77531e-94	UP
																							Zm00001d034074	1.26292	3.96267e-94	UP
																							Zm00001d045747	1.65789	4.61966e-94	UP
																							Zm00001d011197	1.78015	6.44605e-94	UP
																							Zm00001d007886	1.24991	7.48811e-94	UP
																							Zm00001d034897	1.00427	7.64024e-94	UP
																							Zm00001d026190	1.82597	9.75468e-94	UP
																							Zm00001d038961	-2.46691	1.30529e-93	Down
																							Zm00001d028586	1.3091	1.44736e-93	UP
																							Zm00001d006010	1.52596	1.75142e-93	UP
																							Zm00001d038506	1.41298	3.59642e-93	UP
																							Zm00001d013530	-1.3012	4.96723e-93	Down
																							Zm00001d053753	1.2172	5.76229e-93	UP
																							Zm00001d024843	-1.96939	5.92858e-93	Down
																							Zm00001d028374	-1.59431	6.67823e-93	Down
																							Zm00001d017147	-1.15108	7.06481e-93	Down
																							Zm00001d048789	2.24676	7.2509e-93	UP
																							Zm00001d038020	2.1127	8.13221e-93	UP
																							Zm00001d027486	2.20315	8.33818e-93	UP
																							Zm00001d017279	1.07033	1.04214e-92	UP
																							Zm00001d020030	1.40239	1.22335e-92	UP
																							Zm00001d035588	1.3266	1.31351e-92	UP
																							Zm00001d053715	-1.33563	1.53058e-92	Down
																							Zm00001d006212	1.08207	7.59553e-92	UP
																							Zm00001d046889	-1.66353	1.46448e-91	Down
																							Zm00001d048134	-1.23367	1.70154e-91	Down
																							Zm00001d006875	3.02559	1.77969e-91	UP
																							Zm00001d034692	-1.48759	1.89277e-91	Down
																							Zm00001d022229	-1.55991	2.71316e-91	Down
																							Zm00001d016401	-1.69358	2.84683e-91	Down
																							Zm00001d007167	-1.67827	3.72804e-91	Down
																							Zm00001d040312	-1.97882	3.98072e-91	Down
																							Zm00001d040028	1.37201	4.01229e-91	UP
																							Zm00001d032148	-1.08235	4.06062e-91	Down
																							Zm00001d022169	1.33722	4.58151e-91	UP
																							Zm00001d048460	-1.06781	4.75593e-91	Down
																							Zm00001d039176	-1.43631	5.94051e-91	Down
																							Zm00001d018155	-1.11417	6.83041e-91	Down
																							Zm00001d012067	2.06606	8.18874e-91	UP
																							Zm00001d014748	1.48252	8.80235e-91	UP
																							Zm00001d014109	2.53394	1.09599e-90	UP
																							Zm00001d015289	-1.08834	1.15274e-90	Down
																							Zm00001d046342	-1.57226	1.28339e-90	Down
																							Zm00001d048416	-2.23466	1.95939e-90	Down
																							Zm00001d007599	-1.33466	2.88104e-90	Down
																							Zm00001d051420	1.21717	3.74404e-90	UP
																							Zm00001d012655	-1.46116	3.82417e-90	Down
																							Zm00001d053848	-1.70878	4.45616e-90	Down
																							Zm00001d034151	-2.96608	5.11364e-90	Down
																							Zm00001d008628	2.02387	6.30476e-90	UP
																							Zm00001d045139	1.2512	6.79403e-90	UP
																							Zm00001d026156	-1.32096	8.73706e-90	Down
																							Zm00001d038718	1.62598	9.37258e-90	UP
																							Zm00001d016371	-1.34148	9.45413e-90	Down
																							Zm00001d018238	2.88503	1.09425e-89	UP
																							Zm00001d030500	-1.08197	2.35886e-89	Down
																							Zm00001d044396	1.47595	2.88181e-89	UP
																							Zm00001d052019	-1.07337	2.90417e-89	Down
																							Zm00001d048709	1.24431	3.1553e-89	UP
																							Zm00001d052409	-1.17133	4.1707e-89	Down
																							Zm00001d002974	-1.75687	4.36652e-89	Down
																							Zm00001d046938	1.57158	4.84497e-89	UP
																							Zm00001d046471	-1.47112	7.35944e-89	Down
																							Zm00001d042328	-1.23354	8.2241e-89	Down
																							Zm00001d047612	1.19822	8.60419e-89	UP
																							Zm00001d038058	-3.64102	1.12848e-88	Down
																							Zm00001d004344	-1.12084	1.6566e-88	Down
																							Zm00001d013221	2.27805	3.09388e-88	UP
																							Zm00001d022003	1.3241	3.63551e-88	UP
																							Zm00001d027304	-1.71985	3.81861e-88	Down
																							Zm00001d013261	-1.22101	5.59295e-88	Down
																							Zm00001d000358	-2.10787	8.45241e-88	Down
																							Zm00001d026369	-1.04962	9.6636e-88	Down
																							Zm00001d026454	5.23369	1.08584e-87	UP
																							Zm00001d049282	-1.18094	1.29385e-87	Down
																							Zm00001d011253	1.23377	1.7122e-87	UP
																							Zm00001d039311	-1.21884	2.05579e-87	Down
																							Zm00001d012211	1.26195	3.61227e-87	UP
																							Zm00001d048726	-2.64037	4.44679e-87	Down
																							Zm00001d011133	-2.34445	4.80259e-87	Down
																							Zm00001d028367	1.556	5.93542e-87	UP
																							Zm00001d010825	1.62998	8.29522e-87	UP
																							Zm00001d036624	1.63005	1.07413e-86	UP
																							Zm00001d021875	-1.14923	1.26625e-86	Down
																							Zm00001d030766	-1.21943	1.33494e-86	Down
																							Zm00001d017671	-2.0433	1.48915e-86	Down
																							Zm00001d044845	1.605	1.96212e-86	UP
																							Zm00001d032100	-1.5165	2.43264e-86	Down
																							Zm00001d035646	-1.96408	2.50066e-86	Down
																							Zm00001d041701	-1.10829	2.53712e-86	Down
																							Zm00001d006775	3.39058	2.81758e-86	UP
																							Zm00001d026154	-1.23996	2.9178e-86	Down
																							Zm00001d026351	-1.27869	3.71059e-86	Down
																							Zm00001d006948	-1.07982	9.34168e-86	Down
																							Zm00001d013449	1.65987	1.05662e-85	UP
																							Zm00001d029203	1.31644	1.73346e-85	UP
																							Zm00001d046184	-1.88827	3.52923e-85	Down
																							Zm00001d000183	-1.0277	3.56687e-85	Down
																							Zm00001d022415	-1.89966	5.48134e-85	Down
																							Zm00001d052458	-1.01954	8.06114e-85	Down
																							Zm00001d042853	-1.22437	1.60284e-84	Down
																							Zm00001d048356	1.40232	1.64828e-84	UP
																							Zm00001d024961	-1.9152	2.49491e-84	Down
																							Zm00001d048890	-1.05797	4.10083e-84	Down
																							Zm00001d002489	-1.58062	6.58948e-84	Down
																							Zm00001d053265	-1.28276	7.9418e-84	Down
																							Zm00001d039437	2.30224	8.14935e-84	UP
																							Zm00001d014668	1.31052	1.00547e-83	UP
																							Zm00001d017869	2.41225	1.25291e-83	UP
																							Zm00001d031407	-1.63171	1.87685e-83	Down
																							Zm00001d043838	-1.36797	2.01374e-83	Down
																							Zm00001d025831	1.55543	3.01342e-83	UP
																							Zm00001d036539	-1.3058	3.66679e-83	Down
																							Zm00001d037425	1.17735	4.01781e-83	UP
																							Zm00001d020947	1.1296	4.31034e-83	UP
																							Zm00001d012383	-2.88183	5.9568e-83	Down
																							Zm00001d006947	-1.27874	7.71617e-83	Down
																							Zm00001d042847	1.29622	1.8229e-82	UP
																							Zm00001d051916	-1.18587	1.84127e-82	Down
																							Zm00001d043527	1.3769	1.92161e-82	UP
																							Zm00001d011174	1.0195	2.69732e-82	UP
																							Zm00001d018421	-1.19438	3.37411e-82	Down
																							Zm00001d003949	1.72366	4.1419e-82	UP
																							Zm00001d017822	-2.57833	4.39379e-82	Down
																							Zm00001d034096	-2.08959	4.53583e-82	Down
																							Zm00001d028429	-1.58165	4.82118e-82	Down
																							Zm00001d034655	-1.10459	5.10819e-82	Down
																							Zm00001d026567	-1.77837	5.26985e-82	Down
																							Zm00001d020043	-1.0782	8.41235e-82	Down
																							Zm00001d020708	2.15474	8.71509e-82	UP
																							Zm00001d052903	-1.8865	1.60101e-81	Down
																							Zm00001d049092	-1.42528	2.01612e-81	Down
																							Zm00001d018364	-1.04274	2.14672e-81	Down
																							Zm00001d020396	1.69644	3.37253e-81	UP
																							Zm00001d008618	1.53972	3.55362e-81	UP
																							Zm00001d051498	1.37753	3.60121e-81	UP
																							Zm00001d034095	-1.93757	4.07289e-81	Down
																							Zm00001d009709	-1.25992	7.85298e-81	Down
																							Zm00001d034421	1.98268	8.91119e-81	UP
																							Zm00001d028093	-1.04529	9.98714e-81	Down
																							Zm00001d038328	-1.24161	1.05666e-80	Down
																							Zm00001d043280	1.64278	1.06116e-80	UP
																							Zm00001d027129	-1.63149	1.19994e-80	Down
																							Zm00001d029530	1.03664	1.32951e-80	UP
																							Zm00001d033278	1.46319	1.51689e-80	UP
																							Zm00001d000176	-2.42005	2.60208e-80	Down
																							Zm00001d048085	-1.40047	3.9302e-80	Down
																							Zm00001d014447	-2.04182	5.62142e-80	Down
																							Zm00001d012395	-1.06088	5.72861e-80	Down
																							Zm00001d044409	-2.58449	6.08863e-80	Down
																							Zm00001d048538	-1.84505	9.58686e-80	Down
																							Zm00001d011938	-1.03868	1.42247e-79	Down
																							Zm00001d044553	-1.40465	2.3139e-79	Down
																							Zm00001d028165	-2.108	2.47799e-79	Down
																							Zm00001d016935	1.08773	2.75636e-79	UP
																							Zm00001d046500	1.54103	3.08048e-79	UP
																							Zm00001d043941	2.25744	4.36226e-79	UP
																							Zm00001d028297	-1.39915	5.23855e-79	Down
																							Zm00001d043158	2.34578	5.89232e-79	UP
																							Zm00001d020867	1.42266	8.43976e-79	UP
																							Zm00001d002520	-3.55063	8.52469e-79	Down
																							Zm00001d006841	3.28197	1.09686e-78	UP
																							Zm00001d017425	-1.64474	1.20397e-78	Down
																							Zm00001d005451	1.80815	1.33087e-78	UP
																							Zm00001d053953	-1.20534	1.58883e-78	Down
																							Zm00001d049042	1.36052	2.1451e-78	UP
																							Zm00001d027499	1.90381	2.77416e-78	UP
																							Zm00001d043266	2.50127	3.18609e-78	UP
																							Zm00001d040509	2.1135	3.54163e-78	UP
																							Zm00001d028561	-1.626	4.31573e-78	Down
																							Zm00001d017514	-1.76157	4.94749e-78	Down
																							Zm00001d026258	2.53715	6.50821e-78	UP
																							Zm00001d037482	-2.52884	1.15045e-77	Down
																							Zm00001d004881	-1.96254	1.29508e-77	Down
																							Zm00001d043727	-1.00527	1.91702e-77	Down
																							Zm00001d046188	3.45908	1.95355e-77	UP
																							Zm00001d023601	-1.91372	1.97683e-77	Down
																							Zm00001d024037	1.24174	2.15763e-77	UP
																							Zm00001d002439	-1.55185	2.68035e-77	Down
																							Zm00001d006447	-2.54021	3.07647e-77	Down
																							Zm00001d044520	5.02351	3.14883e-77	UP
																							Zm00001d008841	-1.4809	3.24313e-77	Down
																							Zm00001d043477	2.13152	5.10656e-77	UP
																							Zm00001d006881	2.1615	9.981e-77	UP
																							Zm00001d025548	-1.16619	1.13863e-76	Down
																							Zm00001d009908	1.1435	2.60702e-76	UP
																							Zm00001d036139	-2.12504	3.22337e-76	Down
																							Zm00001d046318	-1.58288	3.25769e-76	Down
																							Zm00001d016396	-1.23953	3.83703e-76	Down
																							Zm00001d047209	-1.15398	3.88824e-76	Down
																							Zm00001d018868	-1.0172	5.32978e-76	Down
																							Zm00001d030285	-1.16835	5.68997e-76	Down
																							Zm00001d039194	-1.66066	5.74177e-76	Down
																							Zm00001d044768	-1.04872	7.58746e-76	Down
																							Zm00001d005684	-1.19927	8.25239e-76	Down
																							Zm00001d036164	-2.96935	9.40169e-76	Down
																							Zm00001d042536	-1.75241	1.16586e-75	Down
																							Zm00001d024409	-1.01004	1.17913e-75	Down
																							Zm00001d012314	1.21315	1.42808e-75	UP
																							Zm00001d019576	1.45691	1.56118e-75	UP
																							Zm00001d020900	1.9195	1.80145e-75	UP
																							Zm00001d053143	-1.28614	2.10159e-75	Down
																							Zm00001d032685	-1.08643	2.27606e-75	Down
																							Zm00001d028386	-1.0492	3.69438e-75	Down
																							Zm00001d044089	-1.12939	4.15951e-75	Down
																							Zm00001d001784	1.48529	5.92426e-75	UP
																							Zm00001d029885	-1.95675	6.28448e-75	Down
																							Zm00001d042245	-1.03072	7.56808e-75	Down
																							Zm00001d029708	-1.82293	8.593e-75	Down
																							Zm00001d037868	1.61439	8.7368e-75	UP
																							Zm00001d038252	-1.71945	8.74235e-75	Down
																							Zm00001d013093	1.51803	1.08558e-74	UP
																							Zm00001d045746	1.65548	2.00619e-74	UP
																							Zm00001d002423	-1.18843	2.0865e-74	Down
																							Zm00001d020984	-1.26099	3.51253e-74	Down
																							Zm00001d018803	-1.42349	3.52442e-74	Down
																							Zm00001d039197	-1.40012	3.90532e-74	Down
																							Zm00001d003309	1.0366	7.28274e-74	UP
																							Zm00001d002185	1.73746	8.07582e-74	UP
																							Zm00001d051174	-1.05624	1.61985e-73	Down
																							Zm00001d012488	-1.06053	1.6207e-73	Down
																							Zm00001d044086	1.81671	1.67e-73	UP
[truncated: 2,485 more rows]

## Sheet: Table S3
Table S3 Gene ontology (GO) enrichment analyses of DEGs in zmcop1a, zmcop1b, and ZmCOL3-OE
[truncated: 1,008 more rows]

[truncated: 3 more sheets: Table S4, Table S5, Table S6]
